# Supplementary material for: Rivalry between pitch and timbre in auditory stream segregation
Source: PLoS One. 2025 Jun 5;20(6):e0323964. doi: 10.1371/journal.pone.0323964 (PMC12140245; doi:10.1371/journal.pone.0323964)
Supplement: S1 Data — (XLSX) [file pone.0323964.s007.xlsx]

## Sheet: Experiments 1-4_n17_dataset
Experiment	Participant ID	Block No. (in each experiment)	Stimulus type	(Fundamental) frequency separation	Congruency	Tone sequence pattern	2 streams (0 or 1)
1	1	1	pure tone	4	congruent	LHL	0
1	1	1	pure tone	10	congruent	LHL	0
1	1	1	pure tone	16	congruent	LHL	1
1	1	1	full band	4	congruent	LHL	0
1	1	1	full band	10	congruent	LHL	1
1	1	1	full band	16	congruent	LHL	1
1	1	1	2 bands	4	congruent	LHL	1
1	1	1	2 bands	10	congruent	LHL	1
1	1	1	2 bands	16	congruent	LHL	1
1	1	1	4 bands	4	congruent	LHL	1
1	1	1	4 bands	10	congruent	LHL	1
1	1	1	4 bands	16	congruent	LHL	1
1	1	1	8 bands	4	congruent	LHL	1
1	1	1	8 bands	10	congruent	LHL	1
1	1	1	8 bands	16	congruent	LHL	1
1	1	1	16 bands	4	congruent	LHL	1
1	1	1	16 bands	10	congruent	LHL	1
1	1	1	16 bands	16	congruent	LHL	1
1	1	2	pure tone	4	congruent	LHL	0
1	1	2	pure tone	10	congruent	LHL	0
1	1	2	pure tone	16	congruent	LHL	0
1	1	2	full band	4	congruent	LHL	0
1	1	2	full band	10	congruent	LHL	1
1	1	2	full band	16	congruent	LHL	1
1	1	2	2 bands	4	congruent	LHL	1
1	1	2	2 bands	10	congruent	LHL	1
1	1	2	2 bands	16	congruent	LHL	1
1	1	2	4 bands	4	congruent	LHL	1
1	1	2	4 bands	10	congruent	LHL	1
1	1	2	4 bands	16	congruent	LHL	1
1	1	2	8 bands	4	congruent	LHL	1
1	1	2	8 bands	10	congruent	LHL	1
1	1	2	8 bands	16	congruent	LHL	1
1	1	2	16 bands	4	congruent	LHL	1
1	1	2	16 bands	10	congruent	LHL	1
1	1	2	16 bands	16	congruent	LHL	1
1	1	3	pure tone	4	congruent	LHL	0
1	1	3	pure tone	10	congruent	LHL	0
1	1	3	pure tone	16	congruent	LHL	0
1	1	3	full band	4	congruent	LHL	0
1	1	3	full band	10	congruent	LHL	0
1	1	3	full band	16	congruent	LHL	1
1	1	3	2 bands	4	congruent	LHL	1
1	1	3	2 bands	10	congruent	LHL	1
1	1	3	2 bands	16	congruent	LHL	1
1	1	3	4 bands	4	congruent	LHL	1
1	1	3	4 bands	10	congruent	LHL	1
1	1	3	4 bands	16	congruent	LHL	1
1	1	3	8 bands	4	congruent	LHL	1
1	1	3	8 bands	10	congruent	LHL	1
1	1	3	8 bands	16	congruent	LHL	1
1	1	3	16 bands	4	congruent	LHL	1
1	1	3	16 bands	10	congruent	LHL	1
1	1	3	16 bands	16	congruent	LHL	1
1	1	4	pure tone	4	congruent	LHL	0
1	1	4	pure tone	10	congruent	LHL	0
1	1	4	pure tone	16	congruent	LHL	1
1	1	4	full band	4	congruent	LHL	0
1	1	4	full band	10	congruent	LHL	1
1	1	4	full band	16	congruent	LHL	1
1	1	4	2 bands	4	congruent	LHL	1
1	1	4	2 bands	10	congruent	LHL	1
1	1	4	2 bands	16	congruent	LHL	1
1	1	4	4 bands	4	congruent	LHL	1
1	1	4	4 bands	10	congruent	LHL	1
1	1	4	4 bands	16	congruent	LHL	1
1	1	4	8 bands	4	congruent	LHL	1
1	1	4	8 bands	10	congruent	LHL	1
1	1	4	8 bands	16	congruent	LHL	1
1	1	4	16 bands	4	congruent	LHL	1
1	1	4	16 bands	10	congruent	LHL	1
1	1	4	16 bands	16	congruent	LHL	1
1	1	5	pure tone	4	congruent	LHL	0
1	1	5	pure tone	10	congruent	LHL	0
1	1	5	pure tone	16	congruent	LHL	0
1	1	5	full band	4	congruent	LHL	0
1	1	5	full band	10	congruent	LHL	0
1	1	5	full band	16	congruent	LHL	1
1	1	5	2 bands	4	congruent	LHL	1
1	1	5	2 bands	10	congruent	LHL	1
1	1	5	2 bands	16	congruent	LHL	1
1	1	5	4 bands	4	congruent	LHL	1
1	1	5	4 bands	10	congruent	LHL	1
1	1	5	4 bands	16	congruent	LHL	1
1	1	5	8 bands	4	congruent	LHL	1
1	1	5	8 bands	10	congruent	LHL	1
1	1	5	8 bands	16	congruent	LHL	1
1	1	5	16 bands	4	congruent	LHL	1
1	1	5	16 bands	10	congruent	LHL	1
1	1	5	16 bands	16	congruent	LHL	1
1	1	6	pure tone	4	congruent	LHL	0
1	1	6	pure tone	10	congruent	LHL	0
1	1	6	pure tone	16	congruent	LHL	0
1	1	6	full band	4	congruent	LHL	0
1	1	6	full band	10	congruent	LHL	1
1	1	6	full band	16	congruent	LHL	1
1	1	6	2 bands	4	congruent	LHL	1
1	1	6	2 bands	10	congruent	LHL	1
1	1	6	2 bands	16	congruent	LHL	1
1	1	6	4 bands	4	congruent	LHL	1
1	1	6	4 bands	10	congruent	LHL	1
1	1	6	4 bands	16	congruent	LHL	1
1	1	6	8 bands	4	congruent	LHL	1
1	1	6	8 bands	10	congruent	LHL	1
1	1	6	8 bands	16	congruent	LHL	1
1	1	6	16 bands	4	congruent	LHL	1
1	1	6	16 bands	10	congruent	LHL	1
1	1	6	16 bands	16	congruent	LHL	1
1	1	7	pure tone	4	congruent	LHL	0
1	1	7	pure tone	10	congruent	LHL	0
1	1	7	pure tone	16	congruent	LHL	1
1	1	7	full band	4	congruent	LHL	0
1	1	7	full band	10	congruent	LHL	0
1	1	7	full band	16	congruent	LHL	1
1	1	7	2 bands	4	congruent	LHL	1
1	1	7	2 bands	10	congruent	LHL	1
1	1	7	2 bands	16	congruent	LHL	1
1	1	7	4 bands	4	congruent	LHL	1
1	1	7	4 bands	10	congruent	LHL	1
1	1	7	4 bands	16	congruent	LHL	1
1	1	7	8 bands	4	congruent	LHL	1
1	1	7	8 bands	10	congruent	LHL	1
1	1	7	8 bands	16	congruent	LHL	1
1	1	7	16 bands	4	congruent	LHL	1
1	1	7	16 bands	10	congruent	LHL	1
1	1	7	16 bands	16	congruent	LHL	1
1	1	8	pure tone	4	congruent	LHL	0
1	1	8	pure tone	10	congruent	LHL	0
1	1	8	pure tone	16	congruent	LHL	0
1	1	8	full band	4	congruent	LHL	0
1	1	8	full band	10	congruent	LHL	0
1	1	8	full band	16	congruent	LHL	1
1	1	8	2 bands	4	congruent	LHL	1
1	1	8	2 bands	10	congruent	LHL	1
1	1	8	2 bands	16	congruent	LHL	1
1	1	8	4 bands	4	congruent	LHL	1
1	1	8	4 bands	10	congruent	LHL	1
1	1	8	4 bands	16	congruent	LHL	1
1	1	8	8 bands	4	congruent	LHL	1
1	1	8	8 bands	10	congruent	LHL	1
1	1	8	8 bands	16	congruent	LHL	1
1	1	8	16 bands	4	congruent	LHL	1
1	1	8	16 bands	10	congruent	LHL	1
1	1	8	16 bands	16	congruent	LHL	1
1	1	9	pure tone	4	congruent	LHL	0
1	1	9	pure tone	10	congruent	LHL	0
1	1	9	pure tone	16	congruent	LHL	0
1	1	9	full band	4	congruent	LHL	0
1	1	9	full band	10	congruent	LHL	0
1	1	9	full band	16	congruent	LHL	1
1	1	9	2 bands	4	congruent	LHL	1
1	1	9	2 bands	10	congruent	LHL	1
1	1	9	2 bands	16	congruent	LHL	1
1	1	9	4 bands	4	congruent	LHL	1
1	1	9	4 bands	10	congruent	LHL	1
1	1	9	4 bands	16	congruent	LHL	1
1	1	9	8 bands	4	congruent	LHL	1
1	1	9	8 bands	10	congruent	LHL	1
1	1	9	8 bands	16	congruent	LHL	1
1	1	9	16 bands	4	congruent	LHL	1
1	1	9	16 bands	10	congruent	LHL	1
1	1	9	16 bands	16	congruent	LHL	1
1	1	10	pure tone	4	congruent	LHL	0
1	1	10	pure tone	10	congruent	LHL	0
1	1	10	pure tone	16	congruent	LHL	0
1	1	10	full band	4	congruent	LHL	0
1	1	10	full band	10	congruent	LHL	1
1	1	10	full band	16	congruent	LHL	1
1	1	10	2 bands	4	congruent	LHL	1
1	1	10	2 bands	10	congruent	LHL	1
1	1	10	2 bands	16	congruent	LHL	1
1	1	10	4 bands	4	congruent	LHL	1
1	1	10	4 bands	10	congruent	LHL	1
1	1	10	4 bands	16	congruent	LHL	1
1	1	10	8 bands	4	congruent	LHL	1
1	1	10	8 bands	10	congruent	LHL	1
1	1	10	8 bands	16	congruent	LHL	1
1	1	10	16 bands	4	congruent	LHL	1
1	1	10	16 bands	10	congruent	LHL	1
1	1	10	16 bands	16	congruent	LHL	1
1	1	11	pure tone	4	congruent	LHL	0
1	1	11	pure tone	10	congruent	LHL	0
1	1	11	pure tone	16	congruent	LHL	0
1	1	11	full band	4	congruent	LHL	0
1	1	11	full band	10	congruent	LHL	0
1	1	11	full band	16	congruent	LHL	1
1	1	11	2 bands	4	congruent	LHL	1
1	1	11	2 bands	10	congruent	LHL	1
1	1	11	2 bands	16	congruent	LHL	1
1	1	11	4 bands	4	congruent	LHL	1
1	1	11	4 bands	10	congruent	LHL	1
1	1	11	4 bands	16	congruent	LHL	1
1	1	11	8 bands	4	congruent	LHL	1
1	1	11	8 bands	10	congruent	LHL	1
1	1	11	8 bands	16	congruent	LHL	1
1	1	11	16 bands	4	congruent	LHL	1
1	1	11	16 bands	10	congruent	LHL	1
1	1	11	16 bands	16	congruent	LHL	1
1	1	12	pure tone	4	congruent	LHL	0
1	1	12	pure tone	10	congruent	LHL	0
1	1	12	pure tone	16	congruent	LHL	0
1	1	12	full band	4	congruent	LHL	0
1	1	12	full band	10	congruent	LHL	0
1	1	12	full band	16	congruent	LHL	1
1	1	12	2 bands	4	congruent	LHL	1
1	1	12	2 bands	10	congruent	LHL	1
1	1	12	2 bands	16	congruent	LHL	1
1	1	12	4 bands	4	congruent	LHL	1
1	1	12	4 bands	10	congruent	LHL	1
1	1	12	4 bands	16	congruent	LHL	1
1	1	12	8 bands	4	congruent	LHL	1
1	1	12	8 bands	10	congruent	LHL	1
1	1	12	8 bands	16	congruent	LHL	1
1	1	12	16 bands	4	congruent	LHL	1
1	1	12	16 bands	10	congruent	LHL	1
1	1	12	16 bands	16	congruent	LHL	1
1	1	13	pure tone	4	congruent	LHL	0
1	1	13	pure tone	10	congruent	LHL	0
1	1	13	pure tone	16	congruent	LHL	1
1	1	13	full band	4	congruent	LHL	0
1	1	13	full band	10	congruent	LHL	1
1	1	13	full band	16	congruent	LHL	1
1	1	13	2 bands	4	congruent	LHL	1
1	1	13	2 bands	10	congruent	LHL	1
1	1	13	2 bands	16	congruent	LHL	1
1	1	13	4 bands	4	congruent	LHL	1
1	1	13	4 bands	10	congruent	LHL	1
1	1	13	4 bands	16	congruent	LHL	1
1	1	13	8 bands	4	congruent	LHL	1
1	1	13	8 bands	10	congruent	LHL	1
1	1	13	8 bands	16	congruent	LHL	1
1	1	13	16 bands	4	congruent	LHL	1
1	1	13	16 bands	10	congruent	LHL	1
1	1	13	16 bands	16	congruent	LHL	1
1	1	14	pure tone	4	congruent	LHL	0
1	1	14	pure tone	10	congruent	LHL	0
1	1	14	pure tone	16	congruent	LHL	0
1	1	14	full band	4	congruent	LHL	0
1	1	14	full band	10	congruent	LHL	0
1	1	14	full band	16	congruent	LHL	1
1	1	14	2 bands	4	congruent	LHL	1
1	1	14	2 bands	10	congruent	LHL	1
1	1	14	2 bands	16	congruent	LHL	1
1	1	14	4 bands	4	congruent	LHL	1
1	1	14	4 bands	10	congruent	LHL	1
1	1	14	4 bands	16	congruent	LHL	1
1	1	14	8 bands	4	congruent	LHL	1
1	1	14	8 bands	10	congruent	LHL	1
1	1	14	8 bands	16	congruent	LHL	1
1	1	14	16 bands	4	congruent	LHL	1
1	1	14	16 bands	10	congruent	LHL	1
1	1	14	16 bands	16	congruent	LHL	1
1	1	15	pure tone	4	congruent	LHL	0
1	1	15	pure tone	10	congruent	LHL	0
1	1	15	pure tone	16	congruent	LHL	0
1	1	15	full band	4	congruent	LHL	0
1	1	15	full band	10	congruent	LHL	1
1	1	15	full band	16	congruent	LHL	1
1	1	15	2 bands	4	congruent	LHL	1
1	1	15	2 bands	10	congruent	LHL	1
1	1	15	2 bands	16	congruent	LHL	1
1	1	15	4 bands	4	congruent	LHL	1
1	1	15	4 bands	10	congruent	LHL	1
1	1	15	4 bands	16	congruent	LHL	1
1	1	15	8 bands	4	congruent	LHL	1
1	1	15	8 bands	10	congruent	LHL	1
1	1	15	8 bands	16	congruent	LHL	1
1	1	15	16 bands	4	congruent	LHL	1
1	1	15	16 bands	10	congruent	LHL	1
1	1	15	16 bands	16	congruent	LHL	1
1	1	16	pure tone	4	congruent	LHL	0
1	1	16	pure tone	10	congruent	LHL	0
1	1	16	pure tone	16	congruent	LHL	1
1	1	16	full band	4	congruent	LHL	0
1	1	16	full band	10	congruent	LHL	1
1	1	16	full band	16	congruent	LHL	1
1	1	16	2 bands	4	congruent	LHL	1
1	1	16	2 bands	10	congruent	LHL	1
1	1	16	2 bands	16	congruent	LHL	1
1	1	16	4 bands	4	congruent	LHL	1
1	1	16	4 bands	10	congruent	LHL	1
1	1	16	4 bands	16	congruent	LHL	1
1	1	16	8 bands	4	congruent	LHL	1
1	1	16	8 bands	10	congruent	LHL	1
1	1	16	8 bands	16	congruent	LHL	1
1	1	16	16 bands	4	congruent	LHL	1
1	1	16	16 bands	10	congruent	LHL	1
1	1	16	16 bands	16	congruent	LHL	1
1	1	17	pure tone	4	congruent	LHL	0
1	1	17	pure tone	10	congruent	LHL	0
1	1	17	pure tone	16	congruent	LHL	0
1	1	17	full band	4	congruent	LHL	0
1	1	17	full band	10	congruent	LHL	0
1	1	17	full band	16	congruent	LHL	1
1	1	17	2 bands	4	congruent	LHL	1
1	1	17	2 bands	10	congruent	LHL	1
1	1	17	2 bands	16	congruent	LHL	1
1	1	17	4 bands	4	congruent	LHL	1
1	1	17	4 bands	10	congruent	LHL	1
1	1	17	4 bands	16	congruent	LHL	1
1	1	17	8 bands	4	congruent	LHL	1
1	1	17	8 bands	10	congruent	LHL	1
1	1	17	8 bands	16	congruent	LHL	1
1	1	17	16 bands	4	congruent	LHL	1
1	1	17	16 bands	10	congruent	LHL	1
1	1	17	16 bands	16	congruent	LHL	1
1	1	18	pure tone	4	congruent	LHL	0
1	1	18	pure tone	10	congruent	LHL	0
1	1	18	pure tone	16	congruent	LHL	0
1	1	18	full band	4	congruent	LHL	0
1	1	18	full band	10	congruent	LHL	0
1	1	18	full band	16	congruent	LHL	1
1	1	18	2 bands	4	congruent	LHL	1
1	1	18	2 bands	10	congruent	LHL	1
1	1	18	2 bands	16	congruent	LHL	1
1	1	18	4 bands	4	congruent	LHL	1
1	1	18	4 bands	10	congruent	LHL	1
1	1	18	4 bands	16	congruent	LHL	1
1	1	18	8 bands	4	congruent	LHL	1
1	1	18	8 bands	10	congruent	LHL	1
1	1	18	8 bands	16	congruent	LHL	1
1	1	18	16 bands	4	congruent	LHL	1
1	1	18	16 bands	10	congruent	LHL	1
1	1	18	16 bands	16	congruent	LHL	1
1	1	19	pure tone	4	congruent	LHL	0
1	1	19	pure tone	10	congruent	LHL	0
1	1	19	pure tone	16	congruent	LHL	0
1	1	19	full band	4	congruent	LHL	0
1	1	19	full band	10	congruent	LHL	0
1	1	19	full band	16	congruent	LHL	1
1	1	19	2 bands	4	congruent	LHL	1
1	1	19	2 bands	10	congruent	LHL	1
1	1	19	2 bands	16	congruent	LHL	1
1	1	19	4 bands	4	congruent	LHL	1
1	1	19	4 bands	10	congruent	LHL	1
1	1	19	4 bands	16	congruent	LHL	1
1	1	19	8 bands	4	congruent	LHL	1
1	1	19	8 bands	10	congruent	LHL	1
1	1	19	8 bands	16	congruent	LHL	1
1	1	19	16 bands	4	congruent	LHL	1
1	1	19	16 bands	10	congruent	LHL	1
1	1	19	16 bands	16	congruent	LHL	1
1	1	20	pure tone	4	congruent	LHL	0
1	1	20	pure tone	10	congruent	LHL	0
1	1	20	pure tone	16	congruent	LHL	0
1	1	20	full band	4	congruent	LHL	0
1	1	20	full band	10	congruent	LHL	0
1	1	20	full band	16	congruent	LHL	1
1	1	20	2 bands	4	congruent	LHL	1
1	1	20	2 bands	10	congruent	LHL	1
1	1	20	2 bands	16	congruent	LHL	1
1	1	20	4 bands	4	congruent	LHL	1
1	1	20	4 bands	10	congruent	LHL	1
1	1	20	4 bands	16	congruent	LHL	1
1	1	20	8 bands	4	congruent	LHL	1
1	1	20	8 bands	10	congruent	LHL	1
1	1	20	8 bands	16	congruent	LHL	1
1	1	20	16 bands	4	congruent	LHL	1
1	1	20	16 bands	10	congruent	LHL	1
1	1	20	16 bands	16	congruent	LHL	1
1	2	1	pure tone	4	congruent	LHL	0
1	2	1	pure tone	10	congruent	LHL	0
1	2	1	pure tone	16	congruent	LHL	1
1	2	1	full band	4	congruent	LHL	0
1	2	1	full band	10	congruent	LHL	0
1	2	1	full band	16	congruent	LHL	1
1	2	1	2 bands	4	congruent	LHL	1
1	2	1	2 bands	10	congruent	LHL	1
1	2	1	2 bands	16	congruent	LHL	1
1	2	1	4 bands	4	congruent	LHL	1
1	2	1	4 bands	10	congruent	LHL	1
1	2	1	4 bands	16	congruent	LHL	1
1	2	1	8 bands	4	congruent	LHL	1
1	2	1	8 bands	10	congruent	LHL	1
1	2	1	8 bands	16	congruent	LHL	1
1	2	1	16 bands	4	congruent	LHL	0
1	2	1	16 bands	10	congruent	LHL	1
1	2	1	16 bands	16	congruent	LHL	1
1	2	2	pure tone	4	congruent	LHL	0
1	2	2	pure tone	10	congruent	LHL	0
1	2	2	pure tone	16	congruent	LHL	0
1	2	2	full band	4	congruent	LHL	0
1	2	2	full band	10	congruent	LHL	0
1	2	2	full band	16	congruent	LHL	0
1	2	2	2 bands	4	congruent	LHL	1
1	2	2	2 bands	10	congruent	LHL	1
1	2	2	2 bands	16	congruent	LHL	1
1	2	2	4 bands	4	congruent	LHL	1
1	2	2	4 bands	10	congruent	LHL	1
1	2	2	4 bands	16	congruent	LHL	1
1	2	2	8 bands	4	congruent	LHL	0
1	2	2	8 bands	10	congruent	LHL	1
1	2	2	8 bands	16	congruent	LHL	1
1	2	2	16 bands	4	congruent	LHL	0
1	2	2	16 bands	10	congruent	LHL	1
1	2	2	16 bands	16	congruent	LHL	1
1	2	3	pure tone	4	congruent	LHL	0
1	2	3	pure tone	10	congruent	LHL	0
1	2	3	pure tone	16	congruent	LHL	0
1	2	3	full band	4	congruent	LHL	0
1	2	3	full band	10	congruent	LHL	0
1	2	3	full band	16	congruent	LHL	0
1	2	3	2 bands	4	congruent	LHL	1
1	2	3	2 bands	10	congruent	LHL	1
1	2	3	2 bands	16	congruent	LHL	1
1	2	3	4 bands	4	congruent	LHL	1
1	2	3	4 bands	10	congruent	LHL	1
1	2	3	4 bands	16	congruent	LHL	1
1	2	3	8 bands	4	congruent	LHL	0
1	2	3	8 bands	10	congruent	LHL	1
1	2	3	8 bands	16	congruent	LHL	1
1	2	3	16 bands	4	congruent	LHL	0
1	2	3	16 bands	10	congruent	LHL	0
1	2	3	16 bands	16	congruent	LHL	0
1	2	4	pure tone	4	congruent	LHL	0
1	2	4	pure tone	10	congruent	LHL	0
1	2	4	pure tone	16	congruent	LHL	1
1	2	4	full band	4	congruent	LHL	0
1	2	4	full band	10	congruent	LHL	0
1	2	4	full band	16	congruent	LHL	1
1	2	4	2 bands	4	congruent	LHL	1
1	2	4	2 bands	10	congruent	LHL	1
1	2	4	2 bands	16	congruent	LHL	1
1	2	4	4 bands	4	congruent	LHL	1
1	2	4	4 bands	10	congruent	LHL	1
1	2	4	4 bands	16	congruent	LHL	1
1	2	4	8 bands	4	congruent	LHL	1
1	2	4	8 bands	10	congruent	LHL	1
1	2	4	8 bands	16	congruent	LHL	1
1	2	4	16 bands	4	congruent	LHL	0
1	2	4	16 bands	10	congruent	LHL	1
1	2	4	16 bands	16	congruent	LHL	1
1	2	5	pure tone	4	congruent	LHL	0
1	2	5	pure tone	10	congruent	LHL	0
1	2	5	pure tone	16	congruent	LHL	0
1	2	5	full band	4	congruent	LHL	0
1	2	5	full band	10	congruent	LHL	0
1	2	5	full band	16	congruent	LHL	0
1	2	5	2 bands	4	congruent	LHL	1
1	2	5	2 bands	10	congruent	LHL	1
1	2	5	2 bands	16	congruent	LHL	1
1	2	5	4 bands	4	congruent	LHL	1
1	2	5	4 bands	10	congruent	LHL	1
1	2	5	4 bands	16	congruent	LHL	1
1	2	5	8 bands	4	congruent	LHL	1
1	2	5	8 bands	10	congruent	LHL	1
1	2	5	8 bands	16	congruent	LHL	1
1	2	5	16 bands	4	congruent	LHL	0
1	2	5	16 bands	10	congruent	LHL	1
1	2	5	16 bands	16	congruent	LHL	1
1	2	6	pure tone	4	congruent	LHL	0
1	2	6	pure tone	10	congruent	LHL	0
1	2	6	pure tone	16	congruent	LHL	1
1	2	6	full band	4	congruent	LHL	0
1	2	6	full band	10	congruent	LHL	1
1	2	6	full band	16	congruent	LHL	1
1	2	6	2 bands	4	congruent	LHL	1
1	2	6	2 bands	10	congruent	LHL	1
1	2	6	2 bands	16	congruent	LHL	1
1	2	6	4 bands	4	congruent	LHL	1
1	2	6	4 bands	10	congruent	LHL	1
1	2	6	4 bands	16	congruent	LHL	1
1	2	6	8 bands	4	congruent	LHL	0
1	2	6	8 bands	10	congruent	LHL	1
1	2	6	8 bands	16	congruent	LHL	1
1	2	6	16 bands	4	congruent	LHL	0
1	2	6	16 bands	10	congruent	LHL	1
1	2	6	16 bands	16	congruent	LHL	1
1	2	7	pure tone	4	congruent	LHL	0
1	2	7	pure tone	10	congruent	LHL	1
1	2	7	pure tone	16	congruent	LHL	1
1	2	7	full band	4	congruent	LHL	0
1	2	7	full band	10	congruent	LHL	0
1	2	7	full band	16	congruent	LHL	0
1	2	7	2 bands	4	congruent	LHL	1
1	2	7	2 bands	10	congruent	LHL	1
1	2	7	2 bands	16	congruent	LHL	1
1	2	7	4 bands	4	congruent	LHL	1
1	2	7	4 bands	10	congruent	LHL	1
1	2	7	4 bands	16	congruent	LHL	1
1	2	7	8 bands	4	congruent	LHL	0
1	2	7	8 bands	10	congruent	LHL	1
1	2	7	8 bands	16	congruent	LHL	1
1	2	7	16 bands	4	congruent	LHL	0
1	2	7	16 bands	10	congruent	LHL	1
1	2	7	16 bands	16	congruent	LHL	0
1	2	8	pure tone	4	congruent	LHL	0
1	2	8	pure tone	10	congruent	LHL	0
1	2	8	pure tone	16	congruent	LHL	1
1	2	8	full band	4	congruent	LHL	0
1	2	8	full band	10	congruent	LHL	0
1	2	8	full band	16	congruent	LHL	0
1	2	8	2 bands	4	congruent	LHL	1
1	2	8	2 bands	10	congruent	LHL	1
1	2	8	2 bands	16	congruent	LHL	1
1	2	8	4 bands	4	congruent	LHL	1
1	2	8	4 bands	10	congruent	LHL	1
1	2	8	4 bands	16	congruent	LHL	1
1	2	8	8 bands	4	congruent	LHL	0
1	2	8	8 bands	10	congruent	LHL	1
1	2	8	8 bands	16	congruent	LHL	1
1	2	8	16 bands	4	congruent	LHL	0
1	2	8	16 bands	10	congruent	LHL	0
1	2	8	16 bands	16	congruent	LHL	0
1	2	9	pure tone	4	congruent	LHL	0
1	2	9	pure tone	10	congruent	LHL	0
1	2	9	pure tone	16	congruent	LHL	1
1	2	9	full band	4	congruent	LHL	0
1	2	9	full band	10	congruent	LHL	0
1	2	9	full band	16	congruent	LHL	0
1	2	9	2 bands	4	congruent	LHL	1
1	2	9	2 bands	10	congruent	LHL	1
1	2	9	2 bands	16	congruent	LHL	1
1	2	9	4 bands	4	congruent	LHL	1
1	2	9	4 bands	10	congruent	LHL	1
1	2	9	4 bands	16	congruent	LHL	1
1	2	9	8 bands	4	congruent	LHL	0
1	2	9	8 bands	10	congruent	LHL	1
1	2	9	8 bands	16	congruent	LHL	1
1	2	9	16 bands	4	congruent	LHL	0
1	2	9	16 bands	10	congruent	LHL	1
1	2	9	16 bands	16	congruent	LHL	1
1	2	10	pure tone	4	congruent	LHL	0
1	2	10	pure tone	10	congruent	LHL	0
1	2	10	pure tone	16	congruent	LHL	1
1	2	10	full band	4	congruent	LHL	0
1	2	10	full band	10	congruent	LHL	0
1	2	10	full band	16	congruent	LHL	1
1	2	10	2 bands	4	congruent	LHL	1
1	2	10	2 bands	10	congruent	LHL	1
1	2	10	2 bands	16	congruent	LHL	1
1	2	10	4 bands	4	congruent	LHL	1
1	2	10	4 bands	10	congruent	LHL	1
1	2	10	4 bands	16	congruent	LHL	1
1	2	10	8 bands	4	congruent	LHL	0
1	2	10	8 bands	10	congruent	LHL	1
1	2	10	8 bands	16	congruent	LHL	1
1	2	10	16 bands	4	congruent	LHL	0
1	2	10	16 bands	10	congruent	LHL	0
1	2	10	16 bands	16	congruent	LHL	1
1	2	11	pure tone	4	congruent	LHL	0
1	2	11	pure tone	10	congruent	LHL	0
1	2	11	pure tone	16	congruent	LHL	1
1	2	11	full band	4	congruent	LHL	0
1	2	11	full band	10	congruent	LHL	0
1	2	11	full band	16	congruent	LHL	1
1	2	11	2 bands	4	congruent	LHL	1
1	2	11	2 bands	10	congruent	LHL	1
1	2	11	2 bands	16	congruent	LHL	1
1	2	11	4 bands	4	congruent	LHL	1
1	2	11	4 bands	10	congruent	LHL	1
1	2	11	4 bands	16	congruent	LHL	1
1	2	11	8 bands	4	congruent	LHL	0
1	2	11	8 bands	10	congruent	LHL	1
1	2	11	8 bands	16	congruent	LHL	1
1	2	11	16 bands	4	congruent	LHL	0
1	2	11	16 bands	10	congruent	LHL	1
1	2	11	16 bands	16	congruent	LHL	1
1	2	12	pure tone	4	congruent	LHL	0
1	2	12	pure tone	10	congruent	LHL	0
1	2	12	pure tone	16	congruent	LHL	0
1	2	12	full band	4	congruent	LHL	0
1	2	12	full band	10	congruent	LHL	1
1	2	12	full band	16	congruent	LHL	1
1	2	12	2 bands	4	congruent	LHL	1
1	2	12	2 bands	10	congruent	LHL	1
1	2	12	2 bands	16	congruent	LHL	1
1	2	12	4 bands	4	congruent	LHL	1
1	2	12	4 bands	10	congruent	LHL	1
1	2	12	4 bands	16	congruent	LHL	1
1	2	12	8 bands	4	congruent	LHL	0
1	2	12	8 bands	10	congruent	LHL	1
1	2	12	8 bands	16	congruent	LHL	1
1	2	12	16 bands	4	congruent	LHL	0
1	2	12	16 bands	10	congruent	LHL	1
1	2	12	16 bands	16	congruent	LHL	0
1	2	13	pure tone	4	congruent	LHL	0
1	2	13	pure tone	10	congruent	LHL	0
1	2	13	pure tone	16	congruent	LHL	1
1	2	13	full band	4	congruent	LHL	0
1	2	13	full band	10	congruent	LHL	0
1	2	13	full band	16	congruent	LHL	1
1	2	13	2 bands	4	congruent	LHL	1
1	2	13	2 bands	10	congruent	LHL	1
1	2	13	2 bands	16	congruent	LHL	1
1	2	13	4 bands	4	congruent	LHL	1
1	2	13	4 bands	10	congruent	LHL	1
1	2	13	4 bands	16	congruent	LHL	1
1	2	13	8 bands	4	congruent	LHL	0
1	2	13	8 bands	10	congruent	LHL	1
1	2	13	8 bands	16	congruent	LHL	1
1	2	13	16 bands	4	congruent	LHL	0
1	2	13	16 bands	10	congruent	LHL	1
1	2	13	16 bands	16	congruent	LHL	1
1	2	14	pure tone	4	congruent	LHL	0
1	2	14	pure tone	10	congruent	LHL	0
1	2	14	pure tone	16	congruent	LHL	1
1	2	14	full band	4	congruent	LHL	0
1	2	14	full band	10	congruent	LHL	0
1	2	14	full band	16	congruent	LHL	1
1	2	14	2 bands	4	congruent	LHL	1
1	2	14	2 bands	10	congruent	LHL	1
1	2	14	2 bands	16	congruent	LHL	1
1	2	14	4 bands	4	congruent	LHL	1
1	2	14	4 bands	10	congruent	LHL	1
1	2	14	4 bands	16	congruent	LHL	1
1	2	14	8 bands	4	congruent	LHL	1
1	2	14	8 bands	10	congruent	LHL	1
1	2	14	8 bands	16	congruent	LHL	1
1	2	14	16 bands	4	congruent	LHL	0
1	2	14	16 bands	10	congruent	LHL	0
1	2	14	16 bands	16	congruent	LHL	1
1	2	15	pure tone	4	congruent	LHL	0
1	2	15	pure tone	10	congruent	LHL	0
1	2	15	pure tone	16	congruent	LHL	0
1	2	15	full band	4	congruent	LHL	0
1	2	15	full band	10	congruent	LHL	0
1	2	15	full band	16	congruent	LHL	0
1	2	15	2 bands	4	congruent	LHL	1
1	2	15	2 bands	10	congruent	LHL	1
1	2	15	2 bands	16	congruent	LHL	1
1	2	15	4 bands	4	congruent	LHL	1
1	2	15	4 bands	10	congruent	LHL	1
1	2	15	4 bands	16	congruent	LHL	1
1	2	15	8 bands	4	congruent	LHL	0
1	2	15	8 bands	10	congruent	LHL	1
1	2	15	8 bands	16	congruent	LHL	1
1	2	15	16 bands	4	congruent	LHL	0
1	2	15	16 bands	10	congruent	LHL	1
1	2	15	16 bands	16	congruent	LHL	1
1	2	16	pure tone	4	congruent	LHL	0
1	2	16	pure tone	10	congruent	LHL	1
1	2	16	pure tone	16	congruent	LHL	0
1	2	16	full band	4	congruent	LHL	0
1	2	16	full band	10	congruent	LHL	0
1	2	16	full band	16	congruent	LHL	1
1	2	16	2 bands	4	congruent	LHL	1
1	2	16	2 bands	10	congruent	LHL	1
1	2	16	2 bands	16	congruent	LHL	1
1	2	16	4 bands	4	congruent	LHL	1
1	2	16	4 bands	10	congruent	LHL	1
1	2	16	4 bands	16	congruent	LHL	1
1	2	16	8 bands	4	congruent	LHL	0
1	2	16	8 bands	10	congruent	LHL	1
1	2	16	8 bands	16	congruent	LHL	1
1	2	16	16 bands	4	congruent	LHL	0
1	2	16	16 bands	10	congruent	LHL	0
1	2	16	16 bands	16	congruent	LHL	1
1	2	17	pure tone	4	congruent	LHL	0
1	2	17	pure tone	10	congruent	LHL	1
1	2	17	pure tone	16	congruent	LHL	1
1	2	17	full band	4	congruent	LHL	0
1	2	17	full band	10	congruent	LHL	1
1	2	17	full band	16	congruent	LHL	1
1	2	17	2 bands	4	congruent	LHL	1
1	2	17	2 bands	10	congruent	LHL	1
1	2	17	2 bands	16	congruent	LHL	1
1	2	17	4 bands	4	congruent	LHL	1
1	2	17	4 bands	10	congruent	LHL	1
1	2	17	4 bands	16	congruent	LHL	1
1	2	17	8 bands	4	congruent	LHL	0
1	2	17	8 bands	10	congruent	LHL	1
1	2	17	8 bands	16	congruent	LHL	1
1	2	17	16 bands	4	congruent	LHL	0
1	2	17	16 bands	10	congruent	LHL	1
1	2	17	16 bands	16	congruent	LHL	1
1	2	18	pure tone	4	congruent	LHL	0
1	2	18	pure tone	10	congruent	LHL	0
1	2	18	pure tone	16	congruent	LHL	1
1	2	18	full band	4	congruent	LHL	0
1	2	18	full band	10	congruent	LHL	1
1	2	18	full band	16	congruent	LHL	1
1	2	18	2 bands	4	congruent	LHL	1
1	2	18	2 bands	10	congruent	LHL	1
1	2	18	2 bands	16	congruent	LHL	1
1	2	18	4 bands	4	congruent	LHL	1
1	2	18	4 bands	10	congruent	LHL	1
1	2	18	4 bands	16	congruent	LHL	1
1	2	18	8 bands	4	congruent	LHL	0
1	2	18	8 bands	10	congruent	LHL	0
1	2	18	8 bands	16	congruent	LHL	1
1	2	18	16 bands	4	congruent	LHL	0
1	2	18	16 bands	10	congruent	LHL	0
1	2	18	16 bands	16	congruent	LHL	1
1	2	19	pure tone	4	congruent	LHL	0
1	2	19	pure tone	10	congruent	LHL	0
1	2	19	pure tone	16	congruent	LHL	0
1	2	19	full band	4	congruent	LHL	0
1	2	19	full band	10	congruent	LHL	1
1	2	19	full band	16	congruent	LHL	1
1	2	19	2 bands	4	congruent	LHL	1
1	2	19	2 bands	10	congruent	LHL	1
1	2	19	2 bands	16	congruent	LHL	1
1	2	19	4 bands	4	congruent	LHL	1
1	2	19	4 bands	10	congruent	LHL	1
1	2	19	4 bands	16	congruent	LHL	1
1	2	19	8 bands	4	congruent	LHL	1
1	2	19	8 bands	10	congruent	LHL	1
1	2	19	8 bands	16	congruent	LHL	1
1	2	19	16 bands	4	congruent	LHL	0
1	2	19	16 bands	10	congruent	LHL	1
1	2	19	16 bands	16	congruent	LHL	1
1	2	20	pure tone	4	congruent	LHL	0
1	2	20	pure tone	10	congruent	LHL	0
1	2	20	pure tone	16	congruent	LHL	0
1	2	20	full band	4	congruent	LHL	0
1	2	20	full band	10	congruent	LHL	0
1	2	20	full band	16	congruent	LHL	1
1	2	20	2 bands	4	congruent	LHL	1
1	2	20	2 bands	10	congruent	LHL	1
1	2	20	2 bands	16	congruent	LHL	1
1	2	20	4 bands	4	congruent	LHL	1
1	2	20	4 bands	10	congruent	LHL	1
1	2	20	4 bands	16	congruent	LHL	1
1	2	20	8 bands	4	congruent	LHL	0
1	2	20	8 bands	10	congruent	LHL	1
1	2	20	8 bands	16	congruent	LHL	1
1	2	20	16 bands	4	congruent	LHL	0
1	2	20	16 bands	10	congruent	LHL	1
1	2	20	16 bands	16	congruent	LHL	1
1	3	1	pure tone	4	congruent	LHL	0
1	3	1	pure tone	10	congruent	LHL	0
1	3	1	pure tone	16	congruent	LHL	1
1	3	1	full band	4	congruent	LHL	0
1	3	1	full band	10	congruent	LHL	0
1	3	1	full band	16	congruent	LHL	1
1	3	1	2 bands	4	congruent	LHL	1
1	3	1	2 bands	10	congruent	LHL	1
1	3	1	2 bands	16	congruent	LHL	1
1	3	1	4 bands	4	congruent	LHL	0
1	3	1	4 bands	10	congruent	LHL	1
1	3	1	4 bands	16	congruent	LHL	1
1	3	1	8 bands	4	congruent	LHL	0
1	3	1	8 bands	10	congruent	LHL	1
1	3	1	8 bands	16	congruent	LHL	1
1	3	1	16 bands	4	congruent	LHL	0
1	3	1	16 bands	10	congruent	LHL	0
1	3	1	16 bands	16	congruent	LHL	0
1	3	2	pure tone	4	congruent	LHL	0
1	3	2	pure tone	10	congruent	LHL	0
1	3	2	pure tone	16	congruent	LHL	1
1	3	2	full band	4	congruent	LHL	0
1	3	2	full band	10	congruent	LHL	0
1	3	2	full band	16	congruent	LHL	1
1	3	2	2 bands	4	congruent	LHL	1
1	3	2	2 bands	10	congruent	LHL	1
1	3	2	2 bands	16	congruent	LHL	1
1	3	2	4 bands	4	congruent	LHL	1
1	3	2	4 bands	10	congruent	LHL	1
1	3	2	4 bands	16	congruent	LHL	1
1	3	2	8 bands	4	congruent	LHL	0
1	3	2	8 bands	10	congruent	LHL	1
1	3	2	8 bands	16	congruent	LHL	1
1	3	2	16 bands	4	congruent	LHL	0
1	3	2	16 bands	10	congruent	LHL	1
1	3	2	16 bands	16	congruent	LHL	1
1	3	3	pure tone	4	congruent	LHL	0
1	3	3	pure tone	10	congruent	LHL	0
1	3	3	pure tone	16	congruent	LHL	1
1	3	3	full band	4	congruent	LHL	0
1	3	3	full band	10	congruent	LHL	1
1	3	3	full band	16	congruent	LHL	1
1	3	3	2 bands	4	congruent	LHL	1
1	3	3	2 bands	10	congruent	LHL	1
1	3	3	2 bands	16	congruent	LHL	1
1	3	3	4 bands	4	congruent	LHL	0
1	3	3	4 bands	10	congruent	LHL	1
1	3	3	4 bands	16	congruent	LHL	1
1	3	3	8 bands	4	congruent	LHL	0
1	3	3	8 bands	10	congruent	LHL	1
1	3	3	8 bands	16	congruent	LHL	1
1	3	3	16 bands	4	congruent	LHL	0
1	3	3	16 bands	10	congruent	LHL	0
1	3	3	16 bands	16	congruent	LHL	0
1	3	4	pure tone	4	congruent	LHL	0
1	3	4	pure tone	10	congruent	LHL	0
1	3	4	pure tone	16	congruent	LHL	1
1	3	4	full band	4	congruent	LHL	0
1	3	4	full band	10	congruent	LHL	1
1	3	4	full band	16	congruent	LHL	1
1	3	4	2 bands	4	congruent	LHL	1
1	3	4	2 bands	10	congruent	LHL	1
1	3	4	2 bands	16	congruent	LHL	1
1	3	4	4 bands	4	congruent	LHL	0
1	3	4	4 bands	10	congruent	LHL	1
1	3	4	4 bands	16	congruent	LHL	1
1	3	4	8 bands	4	congruent	LHL	1
1	3	4	8 bands	10	congruent	LHL	0
1	3	4	8 bands	16	congruent	LHL	1
1	3	4	16 bands	4	congruent	LHL	0
1	3	4	16 bands	10	congruent	LHL	1
1	3	4	16 bands	16	congruent	LHL	0
1	3	5	pure tone	4	congruent	LHL	0
1	3	5	pure tone	10	congruent	LHL	1
1	3	5	pure tone	16	congruent	LHL	1
1	3	5	full band	4	congruent	LHL	0
1	3	5	full band	10	congruent	LHL	0
1	3	5	full band	16	congruent	LHL	1
1	3	5	2 bands	4	congruent	LHL	1
1	3	5	2 bands	10	congruent	LHL	1
1	3	5	2 bands	16	congruent	LHL	1
1	3	5	4 bands	4	congruent	LHL	0
1	3	5	4 bands	10	congruent	LHL	1
1	3	5	4 bands	16	congruent	LHL	1
1	3	5	8 bands	4	congruent	LHL	0
1	3	5	8 bands	10	congruent	LHL	1
1	3	5	8 bands	16	congruent	LHL	1
1	3	5	16 bands	4	congruent	LHL	0
1	3	5	16 bands	10	congruent	LHL	0
1	3	5	16 bands	16	congruent	LHL	1
1	3	6	pure tone	4	congruent	LHL	0
1	3	6	pure tone	10	congruent	LHL	0
1	3	6	pure tone	16	congruent	LHL	1
1	3	6	full band	4	congruent	LHL	0
1	3	6	full band	10	congruent	LHL	1
1	3	6	full band	16	congruent	LHL	1
1	3	6	2 bands	4	congruent	LHL	1
1	3	6	2 bands	10	congruent	LHL	1
1	3	6	2 bands	16	congruent	LHL	1
1	3	6	4 bands	4	congruent	LHL	0
1	3	6	4 bands	10	congruent	LHL	1
1	3	6	4 bands	16	congruent	LHL	1
1	3	6	8 bands	4	congruent	LHL	0
1	3	6	8 bands	10	congruent	LHL	1
1	3	6	8 bands	16	congruent	LHL	1
1	3	6	16 bands	4	congruent	LHL	0
1	3	6	16 bands	10	congruent	LHL	0
1	3	6	16 bands	16	congruent	LHL	1
1	3	7	pure tone	4	congruent	LHL	0
1	3	7	pure tone	10	congruent	LHL	0
1	3	7	pure tone	16	congruent	LHL	0
1	3	7	full band	4	congruent	LHL	0
1	3	7	full band	10	congruent	LHL	0
1	3	7	full band	16	congruent	LHL	1
1	3	7	2 bands	4	congruent	LHL	1
1	3	7	2 bands	10	congruent	LHL	1
1	3	7	2 bands	16	congruent	LHL	1
1	3	7	4 bands	4	congruent	LHL	0
1	3	7	4 bands	10	congruent	LHL	1
1	3	7	4 bands	16	congruent	LHL	1
1	3	7	8 bands	4	congruent	LHL	0
1	3	7	8 bands	10	congruent	LHL	1
1	3	7	8 bands	16	congruent	LHL	1
1	3	7	16 bands	4	congruent	LHL	0
1	3	7	16 bands	10	congruent	LHL	0
1	3	7	16 bands	16	congruent	LHL	1
1	3	8	pure tone	4	congruent	LHL	0
1	3	8	pure tone	10	congruent	LHL	0
1	3	8	pure tone	16	congruent	LHL	1
1	3	8	full band	4	congruent	LHL	0
1	3	8	full band	10	congruent	LHL	0
1	3	8	full band	16	congruent	LHL	1
1	3	8	2 bands	4	congruent	LHL	1
1	3	8	2 bands	10	congruent	LHL	1
1	3	8	2 bands	16	congruent	LHL	1
1	3	8	4 bands	4	congruent	LHL	0
1	3	8	4 bands	10	congruent	LHL	1
1	3	8	4 bands	16	congruent	LHL	1
1	3	8	8 bands	4	congruent	LHL	0
1	3	8	8 bands	10	congruent	LHL	1
1	3	8	8 bands	16	congruent	LHL	1
1	3	8	16 bands	4	congruent	LHL	0
1	3	8	16 bands	10	congruent	LHL	0
1	3	8	16 bands	16	congruent	LHL	1
1	3	9	pure tone	4	congruent	LHL	0
1	3	9	pure tone	10	congruent	LHL	0
1	3	9	pure tone	16	congruent	LHL	0
1	3	9	full band	4	congruent	LHL	0
1	3	9	full band	10	congruent	LHL	1
1	3	9	full band	16	congruent	LHL	1
1	3	9	2 bands	4	congruent	LHL	1
1	3	9	2 bands	10	congruent	LHL	1
1	3	9	2 bands	16	congruent	LHL	1
1	3	9	4 bands	4	congruent	LHL	0
1	3	9	4 bands	10	congruent	LHL	1
1	3	9	4 bands	16	congruent	LHL	1
1	3	9	8 bands	4	congruent	LHL	0
1	3	9	8 bands	10	congruent	LHL	1
1	3	9	8 bands	16	congruent	LHL	1
1	3	9	16 bands	4	congruent	LHL	0
1	3	9	16 bands	10	congruent	LHL	1
1	3	9	16 bands	16	congruent	LHL	1
1	3	10	pure tone	4	congruent	LHL	0
1	3	10	pure tone	10	congruent	LHL	0
1	3	10	pure tone	16	congruent	LHL	0
1	3	10	full band	4	congruent	LHL	0
1	3	10	full band	10	congruent	LHL	0
1	3	10	full band	16	congruent	LHL	1
1	3	10	2 bands	4	congruent	LHL	1
1	3	10	2 bands	10	congruent	LHL	1
1	3	10	2 bands	16	congruent	LHL	1
1	3	10	4 bands	4	congruent	LHL	0
1	3	10	4 bands	10	congruent	LHL	1
1	3	10	4 bands	16	congruent	LHL	1
1	3	10	8 bands	4	congruent	LHL	0
1	3	10	8 bands	10	congruent	LHL	1
1	3	10	8 bands	16	congruent	LHL	1
1	3	10	16 bands	4	congruent	LHL	0
1	3	10	16 bands	10	congruent	LHL	0
1	3	10	16 bands	16	congruent	LHL	1
1	3	11	pure tone	4	congruent	LHL	0
1	3	11	pure tone	10	congruent	LHL	0
1	3	11	pure tone	16	congruent	LHL	1
1	3	11	full band	4	congruent	LHL	0
1	3	11	full band	10	congruent	LHL	0
1	3	11	full band	16	congruent	LHL	1
1	3	11	2 bands	4	congruent	LHL	1
1	3	11	2 bands	10	congruent	LHL	1
1	3	11	2 bands	16	congruent	LHL	1
1	3	11	4 bands	4	congruent	LHL	1
1	3	11	4 bands	10	congruent	LHL	1
1	3	11	4 bands	16	congruent	LHL	1
1	3	11	8 bands	4	congruent	LHL	0
1	3	11	8 bands	10	congruent	LHL	1
1	3	11	8 bands	16	congruent	LHL	1
1	3	11	16 bands	4	congruent	LHL	0
1	3	11	16 bands	10	congruent	LHL	0
1	3	11	16 bands	16	congruent	LHL	1
1	3	12	pure tone	4	congruent	LHL	0
1	3	12	pure tone	10	congruent	LHL	0
1	3	12	pure tone	16	congruent	LHL	0
1	3	12	full band	4	congruent	LHL	0
1	3	12	full band	10	congruent	LHL	0
1	3	12	full band	16	congruent	LHL	1
1	3	12	2 bands	4	congruent	LHL	1
1	3	12	2 bands	10	congruent	LHL	1
1	3	12	2 bands	16	congruent	LHL	1
1	3	12	4 bands	4	congruent	LHL	1
1	3	12	4 bands	10	congruent	LHL	1
1	3	12	4 bands	16	congruent	LHL	1
1	3	12	8 bands	4	congruent	LHL	0
1	3	12	8 bands	10	congruent	LHL	1
1	3	12	8 bands	16	congruent	LHL	1
1	3	12	16 bands	4	congruent	LHL	0
1	3	12	16 bands	10	congruent	LHL	0
1	3	12	16 bands	16	congruent	LHL	1
1	3	13	pure tone	4	congruent	LHL	0
1	3	13	pure tone	10	congruent	LHL	0
1	3	13	pure tone	16	congruent	LHL	0
1	3	13	full band	4	congruent	LHL	0
1	3	13	full band	10	congruent	LHL	1
1	3	13	full band	16	congruent	LHL	1
1	3	13	2 bands	4	congruent	LHL	1
1	3	13	2 bands	10	congruent	LHL	1
1	3	13	2 bands	16	congruent	LHL	1
1	3	13	4 bands	4	congruent	LHL	0
1	3	13	4 bands	10	congruent	LHL	1
1	3	13	4 bands	16	congruent	LHL	1
1	3	13	8 bands	4	congruent	LHL	0
1	3	13	8 bands	10	congruent	LHL	1
1	3	13	8 bands	16	congruent	LHL	1
1	3	13	16 bands	4	congruent	LHL	0
1	3	13	16 bands	10	congruent	LHL	0
1	3	13	16 bands	16	congruent	LHL	1
1	3	14	pure tone	4	congruent	LHL	0
1	3	14	pure tone	10	congruent	LHL	0
1	3	14	pure tone	16	congruent	LHL	0
1	3	14	full band	4	congruent	LHL	0
1	3	14	full band	10	congruent	LHL	1
1	3	14	full band	16	congruent	LHL	1
1	3	14	2 bands	4	congruent	LHL	1
1	3	14	2 bands	10	congruent	LHL	1
1	3	14	2 bands	16	congruent	LHL	1
1	3	14	4 bands	4	congruent	LHL	0
1	3	14	4 bands	10	congruent	LHL	1
1	3	14	4 bands	16	congruent	LHL	1
1	3	14	8 bands	4	congruent	LHL	0
1	3	14	8 bands	10	congruent	LHL	1
1	3	14	8 bands	16	congruent	LHL	1
1	3	14	16 bands	4	congruent	LHL	0
1	3	14	16 bands	10	congruent	LHL	0
1	3	14	16 bands	16	congruent	LHL	1
1	3	15	pure tone	4	congruent	LHL	0
1	3	15	pure tone	10	congruent	LHL	0
1	3	15	pure tone	16	congruent	LHL	1
1	3	15	full band	4	congruent	LHL	0
1	3	15	full band	10	congruent	LHL	0
1	3	15	full band	16	congruent	LHL	1
1	3	15	2 bands	4	congruent	LHL	1
1	3	15	2 bands	10	congruent	LHL	1
1	3	15	2 bands	16	congruent	LHL	1
1	3	15	4 bands	4	congruent	LHL	0
1	3	15	4 bands	10	congruent	LHL	1
1	3	15	4 bands	16	congruent	LHL	1
1	3	15	8 bands	4	congruent	LHL	0
1	3	15	8 bands	10	congruent	LHL	1
1	3	15	8 bands	16	congruent	LHL	1
1	3	15	16 bands	4	congruent	LHL	0
1	3	15	16 bands	10	congruent	LHL	1
1	3	15	16 bands	16	congruent	LHL	1
1	3	16	pure tone	4	congruent	LHL	0
1	3	16	pure tone	10	congruent	LHL	0
1	3	16	pure tone	16	congruent	LHL	1
1	3	16	full band	4	congruent	LHL	0
1	3	16	full band	10	congruent	LHL	0
1	3	16	full band	16	congruent	LHL	1
1	3	16	2 bands	4	congruent	LHL	1
1	3	16	2 bands	10	congruent	LHL	1
1	3	16	2 bands	16	congruent	LHL	1
1	3	16	4 bands	4	congruent	LHL	0
1	3	16	4 bands	10	congruent	LHL	1
1	3	16	4 bands	16	congruent	LHL	1
1	3	16	8 bands	4	congruent	LHL	0
1	3	16	8 bands	10	congruent	LHL	1
1	3	16	8 bands	16	congruent	LHL	1
1	3	16	16 bands	4	congruent	LHL	0
1	3	16	16 bands	10	congruent	LHL	1
1	3	16	16 bands	16	congruent	LHL	1
1	3	17	pure tone	4	congruent	LHL	0
1	3	17	pure tone	10	congruent	LHL	0
1	3	17	pure tone	16	congruent	LHL	0
1	3	17	full band	4	congruent	LHL	0
1	3	17	full band	10	congruent	LHL	1
1	3	17	full band	16	congruent	LHL	1
1	3	17	2 bands	4	congruent	LHL	1
1	3	17	2 bands	10	congruent	LHL	1
1	3	17	2 bands	16	congruent	LHL	1
1	3	17	4 bands	4	congruent	LHL	0
1	3	17	4 bands	10	congruent	LHL	1
1	3	17	4 bands	16	congruent	LHL	1
1	3	17	8 bands	4	congruent	LHL	0
1	3	17	8 bands	10	congruent	LHL	1
1	3	17	8 bands	16	congruent	LHL	1
1	3	17	16 bands	4	congruent	LHL	0
1	3	17	16 bands	10	congruent	LHL	0
1	3	17	16 bands	16	congruent	LHL	1
1	3	18	pure tone	4	congruent	LHL	0
1	3	18	pure tone	10	congruent	LHL	0
1	3	18	pure tone	16	congruent	LHL	1
1	3	18	full band	4	congruent	LHL	0
1	3	18	full band	10	congruent	LHL	0
1	3	18	full band	16	congruent	LHL	1
1	3	18	2 bands	4	congruent	LHL	1
1	3	18	2 bands	10	congruent	LHL	1
1	3	18	2 bands	16	congruent	LHL	1
1	3	18	4 bands	4	congruent	LHL	0
1	3	18	4 bands	10	congruent	LHL	0
1	3	18	4 bands	16	congruent	LHL	1
1	3	18	8 bands	4	congruent	LHL	0
1	3	18	8 bands	10	congruent	LHL	1
1	3	18	8 bands	16	congruent	LHL	1
1	3	18	16 bands	4	congruent	LHL	0
1	3	18	16 bands	10	congruent	LHL	1
1	3	18	16 bands	16	congruent	LHL	1
1	3	19	pure tone	4	congruent	LHL	0
1	3	19	pure tone	10	congruent	LHL	0
1	3	19	pure tone	16	congruent	LHL	1
1	3	19	full band	4	congruent	LHL	0
1	3	19	full band	10	congruent	LHL	0
1	3	19	full band	16	congruent	LHL	1
1	3	19	2 bands	4	congruent	LHL	1
1	3	19	2 bands	10	congruent	LHL	1
1	3	19	2 bands	16	congruent	LHL	1
1	3	19	4 bands	4	congruent	LHL	1
1	3	19	4 bands	10	congruent	LHL	1
1	3	19	4 bands	16	congruent	LHL	1
1	3	19	8 bands	4	congruent	LHL	0
1	3	19	8 bands	10	congruent	LHL	1
1	3	19	8 bands	16	congruent	LHL	1
1	3	19	16 bands	4	congruent	LHL	0
1	3	19	16 bands	10	congruent	LHL	0
1	3	19	16 bands	16	congruent	LHL	1
1	3	20	pure tone	4	congruent	LHL	0
1	3	20	pure tone	10	congruent	LHL	0
1	3	20	pure tone	16	congruent	LHL	1
1	3	20	full band	4	congruent	LHL	0
1	3	20	full band	10	congruent	LHL	0
1	3	20	full band	16	congruent	LHL	1
1	3	20	2 bands	4	congruent	LHL	1
1	3	20	2 bands	10	congruent	LHL	1
1	3	20	2 bands	16	congruent	LHL	1
1	3	20	4 bands	4	congruent	LHL	0
1	3	20	4 bands	10	congruent	LHL	1
1	3	20	4 bands	16	congruent	LHL	1
1	3	20	8 bands	4	congruent	LHL	0
1	3	20	8 bands	10	congruent	LHL	1
1	3	20	8 bands	16	congruent	LHL	1
1	3	20	16 bands	4	congruent	LHL	0
1	3	20	16 bands	10	congruent	LHL	0
1	3	20	16 bands	16	congruent	LHL	1
1	4	1	pure tone	4	congruent	LHL	0
1	4	1	pure tone	10	congruent	LHL	0
1	4	1	pure tone	16	congruent	LHL	0
1	4	1	full band	4	congruent	LHL	0
1	4	1	full band	10	congruent	LHL	0
1	4	1	full band	16	congruent	LHL	1
1	4	1	2 bands	4	congruent	LHL	1
1	4	1	2 bands	10	congruent	LHL	1
1	4	1	2 bands	16	congruent	LHL	1
1	4	1	4 bands	4	congruent	LHL	1
1	4	1	4 bands	10	congruent	LHL	1
1	4	1	4 bands	16	congruent	LHL	1
1	4	1	8 bands	4	congruent	LHL	1
1	4	1	8 bands	10	congruent	LHL	1
1	4	1	8 bands	16	congruent	LHL	1
1	4	1	16 bands	4	congruent	LHL	0
1	4	1	16 bands	10	congruent	LHL	1
1	4	1	16 bands	16	congruent	LHL	1
1	4	2	pure tone	4	congruent	LHL	0
1	4	2	pure tone	10	congruent	LHL	0
1	4	2	pure tone	16	congruent	LHL	0
1	4	2	full band	4	congruent	LHL	0
1	4	2	full band	10	congruent	LHL	0
1	4	2	full band	16	congruent	LHL	1
1	4	2	2 bands	4	congruent	LHL	1
1	4	2	2 bands	10	congruent	LHL	1
1	4	2	2 bands	16	congruent	LHL	1
1	4	2	4 bands	4	congruent	LHL	1
1	4	2	4 bands	10	congruent	LHL	1
1	4	2	4 bands	16	congruent	LHL	1
1	4	2	8 bands	4	congruent	LHL	0
1	4	2	8 bands	10	congruent	LHL	1
1	4	2	8 bands	16	congruent	LHL	1
1	4	2	16 bands	4	congruent	LHL	0
1	4	2	16 bands	10	congruent	LHL	1
1	4	2	16 bands	16	congruent	LHL	1
1	4	3	pure tone	4	congruent	LHL	0
1	4	3	pure tone	10	congruent	LHL	0
1	4	3	pure tone	16	congruent	LHL	0
1	4	3	full band	4	congruent	LHL	0
1	4	3	full band	10	congruent	LHL	0
1	4	3	full band	16	congruent	LHL	1
1	4	3	2 bands	4	congruent	LHL	1
1	4	3	2 bands	10	congruent	LHL	1
1	4	3	2 bands	16	congruent	LHL	1
1	4	3	4 bands	4	congruent	LHL	1
1	4	3	4 bands	10	congruent	LHL	1
1	4	3	4 bands	16	congruent	LHL	1
1	4	3	8 bands	4	congruent	LHL	0
1	4	3	8 bands	10	congruent	LHL	1
1	4	3	8 bands	16	congruent	LHL	1
1	4	3	16 bands	4	congruent	LHL	0
1	4	3	16 bands	10	congruent	LHL	0
1	4	3	16 bands	16	congruent	LHL	1
1	4	4	pure tone	4	congruent	LHL	0
1	4	4	pure tone	10	congruent	LHL	0
1	4	4	pure tone	16	congruent	LHL	0
1	4	4	full band	4	congruent	LHL	0
1	4	4	full band	10	congruent	LHL	0
1	4	4	full band	16	congruent	LHL	1
1	4	4	2 bands	4	congruent	LHL	1
1	4	4	2 bands	10	congruent	LHL	1
1	4	4	2 bands	16	congruent	LHL	1
1	4	4	4 bands	4	congruent	LHL	0
1	4	4	4 bands	10	congruent	LHL	1
1	4	4	4 bands	16	congruent	LHL	1
1	4	4	8 bands	4	congruent	LHL	0
1	4	4	8 bands	10	congruent	LHL	1
1	4	4	8 bands	16	congruent	LHL	1
1	4	4	16 bands	4	congruent	LHL	0
1	4	4	16 bands	10	congruent	LHL	1
1	4	4	16 bands	16	congruent	LHL	0
1	4	5	pure tone	4	congruent	LHL	0
1	4	5	pure tone	10	congruent	LHL	0
1	4	5	pure tone	16	congruent	LHL	0
1	4	5	full band	4	congruent	LHL	0
1	4	5	full band	10	congruent	LHL	0
1	4	5	full band	16	congruent	LHL	1
1	4	5	2 bands	4	congruent	LHL	1
1	4	5	2 bands	10	congruent	LHL	1
1	4	5	2 bands	16	congruent	LHL	1
1	4	5	4 bands	4	congruent	LHL	1
1	4	5	4 bands	10	congruent	LHL	1
1	4	5	4 bands	16	congruent	LHL	1
1	4	5	8 bands	4	congruent	LHL	1
1	4	5	8 bands	10	congruent	LHL	1
1	4	5	8 bands	16	congruent	LHL	1
1	4	5	16 bands	4	congruent	LHL	0
1	4	5	16 bands	10	congruent	LHL	0
1	4	5	16 bands	16	congruent	LHL	1
1	4	6	pure tone	4	congruent	LHL	0
1	4	6	pure tone	10	congruent	LHL	0
1	4	6	pure tone	16	congruent	LHL	0
1	4	6	full band	4	congruent	LHL	0
1	4	6	full band	10	congruent	LHL	0
1	4	6	full band	16	congruent	LHL	1
1	4	6	2 bands	4	congruent	LHL	1
1	4	6	2 bands	10	congruent	LHL	1
1	4	6	2 bands	16	congruent	LHL	1
1	4	6	4 bands	4	congruent	LHL	1
1	4	6	4 bands	10	congruent	LHL	1
1	4	6	4 bands	16	congruent	LHL	1
1	4	6	8 bands	4	congruent	LHL	1
1	4	6	8 bands	10	congruent	LHL	1
1	4	6	8 bands	16	congruent	LHL	1
1	4	6	16 bands	4	congruent	LHL	1
1	4	6	16 bands	10	congruent	LHL	1
1	4	6	16 bands	16	congruent	LHL	1
1	4	7	pure tone	4	congruent	LHL	0
1	4	7	pure tone	10	congruent	LHL	0
1	4	7	pure tone	16	congruent	LHL	0
1	4	7	full band	4	congruent	LHL	0
1	4	7	full band	10	congruent	LHL	0
1	4	7	full band	16	congruent	LHL	1
1	4	7	2 bands	4	congruent	LHL	1
1	4	7	2 bands	10	congruent	LHL	1
1	4	7	2 bands	16	congruent	LHL	1
1	4	7	4 bands	4	congruent	LHL	0
1	4	7	4 bands	10	congruent	LHL	1
1	4	7	4 bands	16	congruent	LHL	1
1	4	7	8 bands	4	congruent	LHL	0
1	4	7	8 bands	10	congruent	LHL	1
1	4	7	8 bands	16	congruent	LHL	1
1	4	7	16 bands	4	congruent	LHL	0
1	4	7	16 bands	10	congruent	LHL	0
1	4	7	16 bands	16	congruent	LHL	1
1	4	8	pure tone	4	congruent	LHL	0
1	4	8	pure tone	10	congruent	LHL	0
1	4	8	pure tone	16	congruent	LHL	0
1	4	8	full band	4	congruent	LHL	0
1	4	8	full band	10	congruent	LHL	0
1	4	8	full band	16	congruent	LHL	1
1	4	8	2 bands	4	congruent	LHL	1
1	4	8	2 bands	10	congruent	LHL	1
1	4	8	2 bands	16	congruent	LHL	1
1	4	8	4 bands	4	congruent	LHL	0
1	4	8	4 bands	10	congruent	LHL	1
1	4	8	4 bands	16	congruent	LHL	1
1	4	8	8 bands	4	congruent	LHL	1
1	4	8	8 bands	10	congruent	LHL	1
1	4	8	8 bands	16	congruent	LHL	1
1	4	8	16 bands	4	congruent	LHL	0
1	4	8	16 bands	10	congruent	LHL	1
1	4	8	16 bands	16	congruent	LHL	1
1	4	9	pure tone	4	congruent	LHL	0
1	4	9	pure tone	10	congruent	LHL	1
1	4	9	pure tone	16	congruent	LHL	0
1	4	9	full band	4	congruent	LHL	0
1	4	9	full band	10	congruent	LHL	0
1	4	9	full band	16	congruent	LHL	1
1	4	9	2 bands	4	congruent	LHL	1
1	4	9	2 bands	10	congruent	LHL	1
1	4	9	2 bands	16	congruent	LHL	1
1	4	9	4 bands	4	congruent	LHL	0
1	4	9	4 bands	10	congruent	LHL	1
1	4	9	4 bands	16	congruent	LHL	1
1	4	9	8 bands	4	congruent	LHL	0
1	4	9	8 bands	10	congruent	LHL	1
1	4	9	8 bands	16	congruent	LHL	1
1	4	9	16 bands	4	congruent	LHL	0
1	4	9	16 bands	10	congruent	LHL	1
1	4	9	16 bands	16	congruent	LHL	1
1	4	10	pure tone	4	congruent	LHL	0
1	4	10	pure tone	10	congruent	LHL	0
1	4	10	pure tone	16	congruent	LHL	0
1	4	10	full band	4	congruent	LHL	0
1	4	10	full band	10	congruent	LHL	0
1	4	10	full band	16	congruent	LHL	1
1	4	10	2 bands	4	congruent	LHL	1
1	4	10	2 bands	10	congruent	LHL	1
1	4	10	2 bands	16	congruent	LHL	1
1	4	10	4 bands	4	congruent	LHL	1
1	4	10	4 bands	10	congruent	LHL	1
1	4	10	4 bands	16	congruent	LHL	1
1	4	10	8 bands	4	congruent	LHL	1
1	4	10	8 bands	10	congruent	LHL	1
1	4	10	8 bands	16	congruent	LHL	1
1	4	10	16 bands	4	congruent	LHL	0
1	4	10	16 bands	10	congruent	LHL	1
1	4	10	16 bands	16	congruent	LHL	1
1	4	11	pure tone	4	congruent	LHL	0
1	4	11	pure tone	10	congruent	LHL	0
1	4	11	pure tone	16	congruent	LHL	0
1	4	11	full band	4	congruent	LHL	0
1	4	11	full band	10	congruent	LHL	0
1	4	11	full band	16	congruent	LHL	1
1	4	11	2 bands	4	congruent	LHL	1
1	4	11	2 bands	10	congruent	LHL	1
1	4	11	2 bands	16	congruent	LHL	1
1	4	11	4 bands	4	congruent	LHL	1
1	4	11	4 bands	10	congruent	LHL	1
1	4	11	4 bands	16	congruent	LHL	1
1	4	11	8 bands	4	congruent	LHL	1
1	4	11	8 bands	10	congruent	LHL	1
1	4	11	8 bands	16	congruent	LHL	1
1	4	11	16 bands	4	congruent	LHL	0
1	4	11	16 bands	10	congruent	LHL	1
1	4	11	16 bands	16	congruent	LHL	0
1	4	12	pure tone	4	congruent	LHL	0
1	4	12	pure tone	10	congruent	LHL	0
1	4	12	pure tone	16	congruent	LHL	0
1	4	12	full band	4	congruent	LHL	0
1	4	12	full band	10	congruent	LHL	0
1	4	12	full band	16	congruent	LHL	1
1	4	12	2 bands	4	congruent	LHL	1
1	4	12	2 bands	10	congruent	LHL	1
1	4	12	2 bands	16	congruent	LHL	1
1	4	12	4 bands	4	congruent	LHL	1
1	4	12	4 bands	10	congruent	LHL	1
1	4	12	4 bands	16	congruent	LHL	1
1	4	12	8 bands	4	congruent	LHL	1
1	4	12	8 bands	10	congruent	LHL	1
1	4	12	8 bands	16	congruent	LHL	1
1	4	12	16 bands	4	congruent	LHL	0
1	4	12	16 bands	10	congruent	LHL	0
1	4	12	16 bands	16	congruent	LHL	1
1	4	13	pure tone	4	congruent	LHL	0
1	4	13	pure tone	10	congruent	LHL	0
1	4	13	pure tone	16	congruent	LHL	0
1	4	13	full band	4	congruent	LHL	0
1	4	13	full band	10	congruent	LHL	0
1	4	13	full band	16	congruent	LHL	1
1	4	13	2 bands	4	congruent	LHL	1
1	4	13	2 bands	10	congruent	LHL	1
1	4	13	2 bands	16	congruent	LHL	1
1	4	13	4 bands	4	congruent	LHL	1
1	4	13	4 bands	10	congruent	LHL	1
1	4	13	4 bands	16	congruent	LHL	1
1	4	13	8 bands	4	congruent	LHL	0
1	4	13	8 bands	10	congruent	LHL	1
1	4	13	8 bands	16	congruent	LHL	1
1	4	13	16 bands	4	congruent	LHL	0
1	4	13	16 bands	10	congruent	LHL	1
1	4	13	16 bands	16	congruent	LHL	1
1	4	14	pure tone	4	congruent	LHL	0
1	4	14	pure tone	10	congruent	LHL	0
1	4	14	pure tone	16	congruent	LHL	0
1	4	14	full band	4	congruent	LHL	0
1	4	14	full band	10	congruent	LHL	0
1	4	14	full band	16	congruent	LHL	1
1	4	14	2 bands	4	congruent	LHL	1
1	4	14	2 bands	10	congruent	LHL	1
1	4	14	2 bands	16	congruent	LHL	1
1	4	14	4 bands	4	congruent	LHL	1
1	4	14	4 bands	10	congruent	LHL	1
1	4	14	4 bands	16	congruent	LHL	1
1	4	14	8 bands	4	congruent	LHL	0
1	4	14	8 bands	10	congruent	LHL	1
1	4	14	8 bands	16	congruent	LHL	1
1	4	14	16 bands	4	congruent	LHL	0
1	4	14	16 bands	10	congruent	LHL	0
1	4	14	16 bands	16	congruent	LHL	1
1	4	15	pure tone	4	congruent	LHL	0
1	4	15	pure tone	10	congruent	LHL	0
1	4	15	pure tone	16	congruent	LHL	0
1	4	15	full band	4	congruent	LHL	0
1	4	15	full band	10	congruent	LHL	0
1	4	15	full band	16	congruent	LHL	1
1	4	15	2 bands	4	congruent	LHL	1
1	4	15	2 bands	10	congruent	LHL	1
1	4	15	2 bands	16	congruent	LHL	1
1	4	15	4 bands	4	congruent	LHL	1
1	4	15	4 bands	10	congruent	LHL	1
1	4	15	4 bands	16	congruent	LHL	1
1	4	15	8 bands	4	congruent	LHL	1
1	4	15	8 bands	10	congruent	LHL	1
1	4	15	8 bands	16	congruent	LHL	1
1	4	15	16 bands	4	congruent	LHL	0
1	4	15	16 bands	10	congruent	LHL	1
1	4	15	16 bands	16	congruent	LHL	1
1	4	16	pure tone	4	congruent	LHL	0
1	4	16	pure tone	10	congruent	LHL	0
1	4	16	pure tone	16	congruent	LHL	0
1	4	16	full band	4	congruent	LHL	0
1	4	16	full band	10	congruent	LHL	0
1	4	16	full band	16	congruent	LHL	1
1	4	16	2 bands	4	congruent	LHL	1
1	4	16	2 bands	10	congruent	LHL	1
1	4	16	2 bands	16	congruent	LHL	1
1	4	16	4 bands	4	congruent	LHL	1
1	4	16	4 bands	10	congruent	LHL	1
1	4	16	4 bands	16	congruent	LHL	1
1	4	16	8 bands	4	congruent	LHL	0
1	4	16	8 bands	10	congruent	LHL	1
1	4	16	8 bands	16	congruent	LHL	1
1	4	16	16 bands	4	congruent	LHL	0
1	4	16	16 bands	10	congruent	LHL	1
1	4	16	16 bands	16	congruent	LHL	1
1	4	17	pure tone	4	congruent	LHL	0
1	4	17	pure tone	10	congruent	LHL	0
1	4	17	pure tone	16	congruent	LHL	1
1	4	17	full band	4	congruent	LHL	0
1	4	17	full band	10	congruent	LHL	0
1	4	17	full band	16	congruent	LHL	1
1	4	17	2 bands	4	congruent	LHL	1
1	4	17	2 bands	10	congruent	LHL	1
1	4	17	2 bands	16	congruent	LHL	1
1	4	17	4 bands	4	congruent	LHL	1
1	4	17	4 bands	10	congruent	LHL	1
1	4	17	4 bands	16	congruent	LHL	1
1	4	17	8 bands	4	congruent	LHL	0
1	4	17	8 bands	10	congruent	LHL	1
1	4	17	8 bands	16	congruent	LHL	1
1	4	17	16 bands	4	congruent	LHL	0
1	4	17	16 bands	10	congruent	LHL	1
1	4	17	16 bands	16	congruent	LHL	1
1	4	18	pure tone	4	congruent	LHL	0
1	4	18	pure tone	10	congruent	LHL	0
1	4	18	pure tone	16	congruent	LHL	0
1	4	18	full band	4	congruent	LHL	0
1	4	18	full band	10	congruent	LHL	0
1	4	18	full band	16	congruent	LHL	1
1	4	18	2 bands	4	congruent	LHL	1
1	4	18	2 bands	10	congruent	LHL	1
1	4	18	2 bands	16	congruent	LHL	1
1	4	18	4 bands	4	congruent	LHL	1
1	4	18	4 bands	10	congruent	LHL	1
1	4	18	4 bands	16	congruent	LHL	1
1	4	18	8 bands	4	congruent	LHL	0
1	4	18	8 bands	10	congruent	LHL	1
1	4	18	8 bands	16	congruent	LHL	1
1	4	18	16 bands	4	congruent	LHL	0
1	4	18	16 bands	10	congruent	LHL	0
1	4	18	16 bands	16	congruent	LHL	1
1	4	19	pure tone	4	congruent	LHL	0
1	4	19	pure tone	10	congruent	LHL	0
1	4	19	pure tone	16	congruent	LHL	0
1	4	19	full band	4	congruent	LHL	0
1	4	19	full band	10	congruent	LHL	0
1	4	19	full band	16	congruent	LHL	0
1	4	19	2 bands	4	congruent	LHL	1
1	4	19	2 bands	10	congruent	LHL	1
1	4	19	2 bands	16	congruent	LHL	1
1	4	19	4 bands	4	congruent	LHL	0
1	4	19	4 bands	10	congruent	LHL	1
1	4	19	4 bands	16	congruent	LHL	1
1	4	19	8 bands	4	congruent	LHL	0
1	4	19	8 bands	10	congruent	LHL	1
1	4	19	8 bands	16	congruent	LHL	1
1	4	19	16 bands	4	congruent	LHL	0
1	4	19	16 bands	10	congruent	LHL	0
1	4	19	16 bands	16	congruent	LHL	1
1	4	20	pure tone	4	congruent	LHL	0
1	4	20	pure tone	10	congruent	LHL	0
1	4	20	pure tone	16	congruent	LHL	0
1	4	20	full band	4	congruent	LHL	0
1	4	20	full band	10	congruent	LHL	0
1	4	20	full band	16	congruent	LHL	1
1	4	20	2 bands	4	congruent	LHL	1
1	4	20	2 bands	10	congruent	LHL	1
1	4	20	2 bands	16	congruent	LHL	1
1	4	20	4 bands	4	congruent	LHL	1
1	4	20	4 bands	10	congruent	LHL	1
1	4	20	4 bands	16	congruent	LHL	1
1	4	20	8 bands	4	congruent	LHL	0
1	4	20	8 bands	10	congruent	LHL	1
1	4	20	8 bands	16	congruent	LHL	1
1	4	20	16 bands	4	congruent	LHL	0
1	4	20	16 bands	10	congruent	LHL	0
1	4	20	16 bands	16	congruent	LHL	1
1	5	1	pure tone	4	congruent	LHL	0
1	5	1	pure tone	10	congruent	LHL	0
1	5	1	pure tone	16	congruent	LHL	1
1	5	1	full band	4	congruent	LHL	0
1	5	1	full band	10	congruent	LHL	1
1	5	1	full band	16	congruent	LHL	1
1	5	1	2 bands	4	congruent	LHL	1
1	5	1	2 bands	10	congruent	LHL	1
1	5	1	2 bands	16	congruent	LHL	1
1	5	1	4 bands	4	congruent	LHL	1
1	5	1	4 bands	10	congruent	LHL	1
1	5	1	4 bands	16	congruent	LHL	1
1	5	1	8 bands	4	congruent	LHL	1
1	5	1	8 bands	10	congruent	LHL	1
1	5	1	8 bands	16	congruent	LHL	1
1	5	1	16 bands	4	congruent	LHL	1
1	5	1	16 bands	10	congruent	LHL	1
1	5	1	16 bands	16	congruent	LHL	1
1	5	2	pure tone	4	congruent	LHL	0
1	5	2	pure tone	10	congruent	LHL	0
1	5	2	pure tone	16	congruent	LHL	1
1	5	2	full band	4	congruent	LHL	0
1	5	2	full band	10	congruent	LHL	1
1	5	2	full band	16	congruent	LHL	1
1	5	2	2 bands	4	congruent	LHL	1
1	5	2	2 bands	10	congruent	LHL	1
1	5	2	2 bands	16	congruent	LHL	1
1	5	2	4 bands	4	congruent	LHL	1
1	5	2	4 bands	10	congruent	LHL	1
1	5	2	4 bands	16	congruent	LHL	1
1	5	2	8 bands	4	congruent	LHL	1
1	5	2	8 bands	10	congruent	LHL	1
1	5	2	8 bands	16	congruent	LHL	1
1	5	2	16 bands	4	congruent	LHL	1
1	5	2	16 bands	10	congruent	LHL	1
1	5	2	16 bands	16	congruent	LHL	1
1	5	3	pure tone	4	congruent	LHL	0
1	5	3	pure tone	10	congruent	LHL	0
1	5	3	pure tone	16	congruent	LHL	1
1	5	3	full band	4	congruent	LHL	0
1	5	3	full band	10	congruent	LHL	1
1	5	3	full band	16	congruent	LHL	1
1	5	3	2 bands	4	congruent	LHL	1
1	5	3	2 bands	10	congruent	LHL	1
1	5	3	2 bands	16	congruent	LHL	1
1	5	3	4 bands	4	congruent	LHL	1
1	5	3	4 bands	10	congruent	LHL	1
1	5	3	4 bands	16	congruent	LHL	1
1	5	3	8 bands	4	congruent	LHL	1
1	5	3	8 bands	10	congruent	LHL	1
1	5	3	8 bands	16	congruent	LHL	1
1	5	3	16 bands	4	congruent	LHL	1
1	5	3	16 bands	10	congruent	LHL	1
1	5	3	16 bands	16	congruent	LHL	1
1	5	4	pure tone	4	congruent	LHL	0
1	5	4	pure tone	10	congruent	LHL	0
1	5	4	pure tone	16	congruent	LHL	1
1	5	4	full band	4	congruent	LHL	0
1	5	4	full band	10	congruent	LHL	1
1	5	4	full band	16	congruent	LHL	1
1	5	4	2 bands	4	congruent	LHL	1
1	5	4	2 bands	10	congruent	LHL	1
1	5	4	2 bands	16	congruent	LHL	1
1	5	4	4 bands	4	congruent	LHL	1
1	5	4	4 bands	10	congruent	LHL	1
1	5	4	4 bands	16	congruent	LHL	1
1	5	4	8 bands	4	congruent	LHL	1
1	5	4	8 bands	10	congruent	LHL	1
1	5	4	8 bands	16	congruent	LHL	1
1	5	4	16 bands	4	congruent	LHL	1
1	5	4	16 bands	10	congruent	LHL	1
1	5	4	16 bands	16	congruent	LHL	1
1	5	5	pure tone	4	congruent	LHL	0
1	5	5	pure tone	10	congruent	LHL	1
1	5	5	pure tone	16	congruent	LHL	1
1	5	5	full band	4	congruent	LHL	0
1	5	5	full band	10	congruent	LHL	1
1	5	5	full band	16	congruent	LHL	1
1	5	5	2 bands	4	congruent	LHL	1
1	5	5	2 bands	10	congruent	LHL	1
1	5	5	2 bands	16	congruent	LHL	1
1	5	5	4 bands	4	congruent	LHL	1
1	5	5	4 bands	10	congruent	LHL	1
1	5	5	4 bands	16	congruent	LHL	1
1	5	5	8 bands	4	congruent	LHL	1
1	5	5	8 bands	10	congruent	LHL	1
1	5	5	8 bands	16	congruent	LHL	1
1	5	5	16 bands	4	congruent	LHL	1
1	5	5	16 bands	10	congruent	LHL	1
1	5	5	16 bands	16	congruent	LHL	1
1	5	6	pure tone	4	congruent	LHL	0
1	5	6	pure tone	10	congruent	LHL	0
1	5	6	pure tone	16	congruent	LHL	1
1	5	6	full band	4	congruent	LHL	0
1	5	6	full band	10	congruent	LHL	1
1	5	6	full band	16	congruent	LHL	1
1	5	6	2 bands	4	congruent	LHL	1
1	5	6	2 bands	10	congruent	LHL	1
1	5	6	2 bands	16	congruent	LHL	1
1	5	6	4 bands	4	congruent	LHL	1
1	5	6	4 bands	10	congruent	LHL	1
1	5	6	4 bands	16	congruent	LHL	1
1	5	6	8 bands	4	congruent	LHL	1
1	5	6	8 bands	10	congruent	LHL	1
1	5	6	8 bands	16	congruent	LHL	1
1	5	6	16 bands	4	congruent	LHL	1
1	5	6	16 bands	10	congruent	LHL	1
1	5	6	16 bands	16	congruent	LHL	1
1	5	7	pure tone	4	congruent	LHL	0
1	5	7	pure tone	10	congruent	LHL	0
1	5	7	pure tone	16	congruent	LHL	1
1	5	7	full band	4	congruent	LHL	0
1	5	7	full band	10	congruent	LHL	1
1	5	7	full band	16	congruent	LHL	1
1	5	7	2 bands	4	congruent	LHL	1
1	5	7	2 bands	10	congruent	LHL	1
1	5	7	2 bands	16	congruent	LHL	1
1	5	7	4 bands	4	congruent	LHL	1
1	5	7	4 bands	10	congruent	LHL	1
1	5	7	4 bands	16	congruent	LHL	1
1	5	7	8 bands	4	congruent	LHL	1
1	5	7	8 bands	10	congruent	LHL	1
1	5	7	8 bands	16	congruent	LHL	1
1	5	7	16 bands	4	congruent	LHL	1
1	5	7	16 bands	10	congruent	LHL	1
1	5	7	16 bands	16	congruent	LHL	1
1	5	8	pure tone	4	congruent	LHL	0
1	5	8	pure tone	10	congruent	LHL	0
1	5	8	pure tone	16	congruent	LHL	1
1	5	8	full band	4	congruent	LHL	0
1	5	8	full band	10	congruent	LHL	1
1	5	8	full band	16	congruent	LHL	1
1	5	8	2 bands	4	congruent	LHL	1
1	5	8	2 bands	10	congruent	LHL	1
1	5	8	2 bands	16	congruent	LHL	1
1	5	8	4 bands	4	congruent	LHL	1
1	5	8	4 bands	10	congruent	LHL	1
1	5	8	4 bands	16	congruent	LHL	1
1	5	8	8 bands	4	congruent	LHL	1
1	5	8	8 bands	10	congruent	LHL	1
1	5	8	8 bands	16	congruent	LHL	1
1	5	8	16 bands	4	congruent	LHL	1
1	5	8	16 bands	10	congruent	LHL	1
1	5	8	16 bands	16	congruent	LHL	1
1	5	9	pure tone	4	congruent	LHL	0
1	5	9	pure tone	10	congruent	LHL	0
1	5	9	pure tone	16	congruent	LHL	1
1	5	9	full band	4	congruent	LHL	0
1	5	9	full band	10	congruent	LHL	1
1	5	9	full band	16	congruent	LHL	1
1	5	9	2 bands	4	congruent	LHL	1
1	5	9	2 bands	10	congruent	LHL	1
1	5	9	2 bands	16	congruent	LHL	1
1	5	9	4 bands	4	congruent	LHL	1
1	5	9	4 bands	10	congruent	LHL	1
1	5	9	4 bands	16	congruent	LHL	1
1	5	9	8 bands	4	congruent	LHL	1
1	5	9	8 bands	10	congruent	LHL	1
1	5	9	8 bands	16	congruent	LHL	1
1	5	9	16 bands	4	congruent	LHL	1
1	5	9	16 bands	10	congruent	LHL	1
1	5	9	16 bands	16	congruent	LHL	1
1	5	10	pure tone	4	congruent	LHL	0
1	5	10	pure tone	10	congruent	LHL	0
1	5	10	pure tone	16	congruent	LHL	1
1	5	10	full band	4	congruent	LHL	0
1	5	10	full band	10	congruent	LHL	1
1	5	10	full band	16	congruent	LHL	1
1	5	10	2 bands	4	congruent	LHL	1
1	5	10	2 bands	10	congruent	LHL	1
1	5	10	2 bands	16	congruent	LHL	1
1	5	10	4 bands	4	congruent	LHL	1
1	5	10	4 bands	10	congruent	LHL	1
1	5	10	4 bands	16	congruent	LHL	1
1	5	10	8 bands	4	congruent	LHL	1
1	5	10	8 bands	10	congruent	LHL	1
1	5	10	8 bands	16	congruent	LHL	1
1	5	10	16 bands	4	congruent	LHL	1
1	5	10	16 bands	10	congruent	LHL	1
1	5	10	16 bands	16	congruent	LHL	1
1	5	11	pure tone	4	congruent	LHL	0
1	5	11	pure tone	10	congruent	LHL	0
1	5	11	pure tone	16	congruent	LHL	1
1	5	11	full band	4	congruent	LHL	0
1	5	11	full band	10	congruent	LHL	1
1	5	11	full band	16	congruent	LHL	1
1	5	11	2 bands	4	congruent	LHL	1
1	5	11	2 bands	10	congruent	LHL	1
1	5	11	2 bands	16	congruent	LHL	1
1	5	11	4 bands	4	congruent	LHL	1
1	5	11	4 bands	10	congruent	LHL	1
1	5	11	4 bands	16	congruent	LHL	1
1	5	11	8 bands	4	congruent	LHL	1
1	5	11	8 bands	10	congruent	LHL	1
1	5	11	8 bands	16	congruent	LHL	1
1	5	11	16 bands	4	congruent	LHL	1
1	5	11	16 bands	10	congruent	LHL	1
1	5	11	16 bands	16	congruent	LHL	1
1	5	12	pure tone	4	congruent	LHL	0
1	5	12	pure tone	10	congruent	LHL	1
1	5	12	pure tone	16	congruent	LHL	1
1	5	12	full band	4	congruent	LHL	0
1	5	12	full band	10	congruent	LHL	1
1	5	12	full band	16	congruent	LHL	1
1	5	12	2 bands	4	congruent	LHL	1
1	5	12	2 bands	10	congruent	LHL	1
1	5	12	2 bands	16	congruent	LHL	1
1	5	12	4 bands	4	congruent	LHL	1
1	5	12	4 bands	10	congruent	LHL	1
1	5	12	4 bands	16	congruent	LHL	1
1	5	12	8 bands	4	congruent	LHL	1
1	5	12	8 bands	10	congruent	LHL	1
1	5	12	8 bands	16	congruent	LHL	1
1	5	12	16 bands	4	congruent	LHL	1
1	5	12	16 bands	10	congruent	LHL	1
1	5	12	16 bands	16	congruent	LHL	1
1	5	13	pure tone	4	congruent	LHL	0
1	5	13	pure tone	10	congruent	LHL	0
1	5	13	pure tone	16	congruent	LHL	1
1	5	13	full band	4	congruent	LHL	0
1	5	13	full band	10	congruent	LHL	1
1	5	13	full band	16	congruent	LHL	1
1	5	13	2 bands	4	congruent	LHL	1
1	5	13	2 bands	10	congruent	LHL	1
1	5	13	2 bands	16	congruent	LHL	1
1	5	13	4 bands	4	congruent	LHL	1
1	5	13	4 bands	10	congruent	LHL	1
1	5	13	4 bands	16	congruent	LHL	1
1	5	13	8 bands	4	congruent	LHL	1
1	5	13	8 bands	10	congruent	LHL	1
1	5	13	8 bands	16	congruent	LHL	1
1	5	13	16 bands	4	congruent	LHL	1
1	5	13	16 bands	10	congruent	LHL	1
1	5	13	16 bands	16	congruent	LHL	1
1	5	14	pure tone	4	congruent	LHL	0
1	5	14	pure tone	10	congruent	LHL	0
1	5	14	pure tone	16	congruent	LHL	1
1	5	14	full band	4	congruent	LHL	0
1	5	14	full band	10	congruent	LHL	1
1	5	14	full band	16	congruent	LHL	1
1	5	14	2 bands	4	congruent	LHL	1
1	5	14	2 bands	10	congruent	LHL	1
1	5	14	2 bands	16	congruent	LHL	1
1	5	14	4 bands	4	congruent	LHL	1
1	5	14	4 bands	10	congruent	LHL	1
1	5	14	4 bands	16	congruent	LHL	1
1	5	14	8 bands	4	congruent	LHL	1
1	5	14	8 bands	10	congruent	LHL	1
1	5	14	8 bands	16	congruent	LHL	1
1	5	14	16 bands	4	congruent	LHL	1
1	5	14	16 bands	10	congruent	LHL	1
1	5	14	16 bands	16	congruent	LHL	1
1	5	15	pure tone	4	congruent	LHL	0
1	5	15	pure tone	10	congruent	LHL	1
1	5	15	pure tone	16	congruent	LHL	1
1	5	15	full band	4	congruent	LHL	0
1	5	15	full band	10	congruent	LHL	1
1	5	15	full band	16	congruent	LHL	1
1	5	15	2 bands	4	congruent	LHL	1
1	5	15	2 bands	10	congruent	LHL	1
1	5	15	2 bands	16	congruent	LHL	1
1	5	15	4 bands	4	congruent	LHL	1
1	5	15	4 bands	10	congruent	LHL	1
1	5	15	4 bands	16	congruent	LHL	1
1	5	15	8 bands	4	congruent	LHL	1
1	5	15	8 bands	10	congruent	LHL	1
1	5	15	8 bands	16	congruent	LHL	1
1	5	15	16 bands	4	congruent	LHL	1
1	5	15	16 bands	10	congruent	LHL	1
1	5	15	16 bands	16	congruent	LHL	1
1	5	16	pure tone	4	congruent	LHL	0
1	5	16	pure tone	10	congruent	LHL	1
1	5	16	pure tone	16	congruent	LHL	1
1	5	16	full band	4	congruent	LHL	0
1	5	16	full band	10	congruent	LHL	1
1	5	16	full band	16	congruent	LHL	1
1	5	16	2 bands	4	congruent	LHL	1
1	5	16	2 bands	10	congruent	LHL	1
1	5	16	2 bands	16	congruent	LHL	1
1	5	16	4 bands	4	congruent	LHL	1
1	5	16	4 bands	10	congruent	LHL	1
1	5	16	4 bands	16	congruent	LHL	1
1	5	16	8 bands	4	congruent	LHL	1
1	5	16	8 bands	10	congruent	LHL	1
1	5	16	8 bands	16	congruent	LHL	1
1	5	16	16 bands	4	congruent	LHL	1
1	5	16	16 bands	10	congruent	LHL	1
1	5	16	16 bands	16	congruent	LHL	1
1	5	17	pure tone	4	congruent	LHL	0
1	5	17	pure tone	10	congruent	LHL	0
1	5	17	pure tone	16	congruent	LHL	1
1	5	17	full band	4	congruent	LHL	0
1	5	17	full band	10	congruent	LHL	1
1	5	17	full band	16	congruent	LHL	1
1	5	17	2 bands	4	congruent	LHL	1
1	5	17	2 bands	10	congruent	LHL	1
1	5	17	2 bands	16	congruent	LHL	1
1	5	17	4 bands	4	congruent	LHL	1
1	5	17	4 bands	10	congruent	LHL	1
1	5	17	4 bands	16	congruent	LHL	1
1	5	17	8 bands	4	congruent	LHL	1
1	5	17	8 bands	10	congruent	LHL	1
1	5	17	8 bands	16	congruent	LHL	1
1	5	17	16 bands	4	congruent	LHL	1
1	5	17	16 bands	10	congruent	LHL	1
1	5	17	16 bands	16	congruent	LHL	1
1	5	18	pure tone	4	congruent	LHL	0
1	5	18	pure tone	10	congruent	LHL	0
1	5	18	pure tone	16	congruent	LHL	1
1	5	18	full band	4	congruent	LHL	0
1	5	18	full band	10	congruent	LHL	1
1	5	18	full band	16	congruent	LHL	1
1	5	18	2 bands	4	congruent	LHL	1
1	5	18	2 bands	10	congruent	LHL	1
1	5	18	2 bands	16	congruent	LHL	1
1	5	18	4 bands	4	congruent	LHL	1
1	5	18	4 bands	10	congruent	LHL	1
1	5	18	4 bands	16	congruent	LHL	1
1	5	18	8 bands	4	congruent	LHL	1
1	5	18	8 bands	10	congruent	LHL	1
1	5	18	8 bands	16	congruent	LHL	1
1	5	18	16 bands	4	congruent	LHL	1
1	5	18	16 bands	10	congruent	LHL	1
1	5	18	16 bands	16	congruent	LHL	1
1	5	19	pure tone	4	congruent	LHL	0
1	5	19	pure tone	10	congruent	LHL	0
1	5	19	pure tone	16	congruent	LHL	1
1	5	19	full band	4	congruent	LHL	0
1	5	19	full band	10	congruent	LHL	1
1	5	19	full band	16	congruent	LHL	1
1	5	19	2 bands	4	congruent	LHL	1
1	5	19	2 bands	10	congruent	LHL	1
1	5	19	2 bands	16	congruent	LHL	1
1	5	19	4 bands	4	congruent	LHL	1
1	5	19	4 bands	10	congruent	LHL	1
1	5	19	4 bands	16	congruent	LHL	1
1	5	19	8 bands	4	congruent	LHL	1
1	5	19	8 bands	10	congruent	LHL	1
1	5	19	8 bands	16	congruent	LHL	1
1	5	19	16 bands	4	congruent	LHL	1
1	5	19	16 bands	10	congruent	LHL	1
1	5	19	16 bands	16	congruent	LHL	1
1	5	20	pure tone	4	congruent	LHL	0
1	5	20	pure tone	10	congruent	LHL	0
1	5	20	pure tone	16	congruent	LHL	1
1	5	20	full band	4	congruent	LHL	0
1	5	20	full band	10	congruent	LHL	1
1	5	20	full band	16	congruent	LHL	1
1	5	20	2 bands	4	congruent	LHL	1
1	5	20	2 bands	10	congruent	LHL	1
1	5	20	2 bands	16	congruent	LHL	1
1	5	20	4 bands	4	congruent	LHL	1
1	5	20	4 bands	10	congruent	LHL	1
1	5	20	4 bands	16	congruent	LHL	1
1	5	20	8 bands	4	congruent	LHL	1
1	5	20	8 bands	10	congruent	LHL	1
1	5	20	8 bands	16	congruent	LHL	1
1	5	20	16 bands	4	congruent	LHL	1
1	5	20	16 bands	10	congruent	LHL	1
1	5	20	16 bands	16	congruent	LHL	1
1	6	1	pure tone	4	congruent	LHL	0
1	6	1	pure tone	10	congruent	LHL	0
1	6	1	pure tone	16	congruent	LHL	1
1	6	1	full band	4	congruent	LHL	0
1	6	1	full band	10	congruent	LHL	0
1	6	1	full band	16	congruent	LHL	0
1	6	1	2 bands	4	congruent	LHL	1
1	6	1	2 bands	10	congruent	LHL	1
1	6	1	2 bands	16	congruent	LHL	1
1	6	1	4 bands	4	congruent	LHL	1
1	6	1	4 bands	10	congruent	LHL	1
1	6	1	4 bands	16	congruent	LHL	1
1	6	1	8 bands	4	congruent	LHL	0
1	6	1	8 bands	10	congruent	LHL	1
1	6	1	8 bands	16	congruent	LHL	1
1	6	1	16 bands	4	congruent	LHL	0
1	6	1	16 bands	10	congruent	LHL	0
1	6	1	16 bands	16	congruent	LHL	0
1	6	2	pure tone	4	congruent	LHL	0
1	6	2	pure tone	10	congruent	LHL	0
1	6	2	pure tone	16	congruent	LHL	1
1	6	2	full band	4	congruent	LHL	0
1	6	2	full band	10	congruent	LHL	0
1	6	2	full band	16	congruent	LHL	1
1	6	2	2 bands	4	congruent	LHL	1
1	6	2	2 bands	10	congruent	LHL	1
1	6	2	2 bands	16	congruent	LHL	1
1	6	2	4 bands	4	congruent	LHL	1
1	6	2	4 bands	10	congruent	LHL	1
1	6	2	4 bands	16	congruent	LHL	1
1	6	2	8 bands	4	congruent	LHL	1
1	6	2	8 bands	10	congruent	LHL	1
1	6	2	8 bands	16	congruent	LHL	1
1	6	2	16 bands	4	congruent	LHL	0
1	6	2	16 bands	10	congruent	LHL	0
1	6	2	16 bands	16	congruent	LHL	1
1	6	3	pure tone	4	congruent	LHL	0
1	6	3	pure tone	10	congruent	LHL	0
1	6	3	pure tone	16	congruent	LHL	0
1	6	3	full band	4	congruent	LHL	0
1	6	3	full band	10	congruent	LHL	0
1	6	3	full band	16	congruent	LHL	1
1	6	3	2 bands	4	congruent	LHL	1
1	6	3	2 bands	10	congruent	LHL	1
1	6	3	2 bands	16	congruent	LHL	1
1	6	3	4 bands	4	congruent	LHL	1
1	6	3	4 bands	10	congruent	LHL	1
1	6	3	4 bands	16	congruent	LHL	1
1	6	3	8 bands	4	congruent	LHL	1
1	6	3	8 bands	10	congruent	LHL	1
1	6	3	8 bands	16	congruent	LHL	1
1	6	3	16 bands	4	congruent	LHL	0
1	6	3	16 bands	10	congruent	LHL	0
1	6	3	16 bands	16	congruent	LHL	1
1	6	4	pure tone	4	congruent	LHL	0
1	6	4	pure tone	10	congruent	LHL	0
1	6	4	pure tone	16	congruent	LHL	0
1	6	4	full band	4	congruent	LHL	0
1	6	4	full band	10	congruent	LHL	0
1	6	4	full band	16	congruent	LHL	1
1	6	4	2 bands	4	congruent	LHL	1
1	6	4	2 bands	10	congruent	LHL	1
1	6	4	2 bands	16	congruent	LHL	1
1	6	4	4 bands	4	congruent	LHL	1
1	6	4	4 bands	10	congruent	LHL	1
1	6	4	4 bands	16	congruent	LHL	1
1	6	4	8 bands	4	congruent	LHL	0
1	6	4	8 bands	10	congruent	LHL	1
1	6	4	8 bands	16	congruent	LHL	1
1	6	4	16 bands	4	congruent	LHL	0
1	6	4	16 bands	10	congruent	LHL	0
1	6	4	16 bands	16	congruent	LHL	1
1	6	5	pure tone	4	congruent	LHL	0
1	6	5	pure tone	10	congruent	LHL	0
1	6	5	pure tone	16	congruent	LHL	0
1	6	5	full band	4	congruent	LHL	0
1	6	5	full band	10	congruent	LHL	0
1	6	5	full band	16	congruent	LHL	1
1	6	5	2 bands	4	congruent	LHL	1
1	6	5	2 bands	10	congruent	LHL	1
1	6	5	2 bands	16	congruent	LHL	1
1	6	5	4 bands	4	congruent	LHL	1
1	6	5	4 bands	10	congruent	LHL	1
1	6	5	4 bands	16	congruent	LHL	1
1	6	5	8 bands	4	congruent	LHL	1
1	6	5	8 bands	10	congruent	LHL	1
1	6	5	8 bands	16	congruent	LHL	1
1	6	5	16 bands	4	congruent	LHL	0
1	6	5	16 bands	10	congruent	LHL	1
1	6	5	16 bands	16	congruent	LHL	1
1	6	6	pure tone	4	congruent	LHL	0
1	6	6	pure tone	10	congruent	LHL	0
1	6	6	pure tone	16	congruent	LHL	1
1	6	6	full band	4	congruent	LHL	0
1	6	6	full band	10	congruent	LHL	0
1	6	6	full band	16	congruent	LHL	1
1	6	6	2 bands	4	congruent	LHL	1
1	6	6	2 bands	10	congruent	LHL	1
1	6	6	2 bands	16	congruent	LHL	1
1	6	6	4 bands	4	congruent	LHL	1
1	6	6	4 bands	10	congruent	LHL	1
1	6	6	4 bands	16	congruent	LHL	1
1	6	6	8 bands	4	congruent	LHL	0
1	6	6	8 bands	10	congruent	LHL	1
1	6	6	8 bands	16	congruent	LHL	1
1	6	6	16 bands	4	congruent	LHL	0
1	6	6	16 bands	10	congruent	LHL	0
1	6	6	16 bands	16	congruent	LHL	1
1	6	7	pure tone	4	congruent	LHL	0
1	6	7	pure tone	10	congruent	LHL	0
1	6	7	pure tone	16	congruent	LHL	1
1	6	7	full band	4	congruent	LHL	0
1	6	7	full band	10	congruent	LHL	0
1	6	7	full band	16	congruent	LHL	1
1	6	7	2 bands	4	congruent	LHL	1
1	6	7	2 bands	10	congruent	LHL	1
1	6	7	2 bands	16	congruent	LHL	1
1	6	7	4 bands	4	congruent	LHL	1
1	6	7	4 bands	10	congruent	LHL	1
1	6	7	4 bands	16	congruent	LHL	1
1	6	7	8 bands	4	congruent	LHL	1
1	6	7	8 bands	10	congruent	LHL	1
1	6	7	8 bands	16	congruent	LHL	1
1	6	7	16 bands	4	congruent	LHL	0
1	6	7	16 bands	10	congruent	LHL	0
1	6	7	16 bands	16	congruent	LHL	1
1	6	8	pure tone	4	congruent	LHL	0
1	6	8	pure tone	10	congruent	LHL	0
1	6	8	pure tone	16	congruent	LHL	0
1	6	8	full band	4	congruent	LHL	0
1	6	8	full band	10	congruent	LHL	0
1	6	8	full band	16	congruent	LHL	1
1	6	8	2 bands	4	congruent	LHL	1
1	6	8	2 bands	10	congruent	LHL	1
1	6	8	2 bands	16	congruent	LHL	1
1	6	8	4 bands	4	congruent	LHL	1
1	6	8	4 bands	10	congruent	LHL	1
1	6	8	4 bands	16	congruent	LHL	1
1	6	8	8 bands	4	congruent	LHL	0
1	6	8	8 bands	10	congruent	LHL	1
1	6	8	8 bands	16	congruent	LHL	1
1	6	8	16 bands	4	congruent	LHL	0
1	6	8	16 bands	10	congruent	LHL	0
1	6	8	16 bands	16	congruent	LHL	1
1	6	9	pure tone	4	congruent	LHL	0
1	6	9	pure tone	10	congruent	LHL	0
1	6	9	pure tone	16	congruent	LHL	1
1	6	9	full band	4	congruent	LHL	0
1	6	9	full band	10	congruent	LHL	0
1	6	9	full band	16	congruent	LHL	1
1	6	9	2 bands	4	congruent	LHL	1
1	6	9	2 bands	10	congruent	LHL	1
1	6	9	2 bands	16	congruent	LHL	1
1	6	9	4 bands	4	congruent	LHL	1
1	6	9	4 bands	10	congruent	LHL	1
1	6	9	4 bands	16	congruent	LHL	1
1	6	9	8 bands	4	congruent	LHL	1
1	6	9	8 bands	10	congruent	LHL	1
1	6	9	8 bands	16	congruent	LHL	1
1	6	9	16 bands	4	congruent	LHL	0
1	6	9	16 bands	10	congruent	LHL	0
1	6	9	16 bands	16	congruent	LHL	1
1	6	10	pure tone	4	congruent	LHL	0
1	6	10	pure tone	10	congruent	LHL	0
1	6	10	pure tone	16	congruent	LHL	1
1	6	10	full band	4	congruent	LHL	0
1	6	10	full band	10	congruent	LHL	0
1	6	10	full band	16	congruent	LHL	1
1	6	10	2 bands	4	congruent	LHL	1
1	6	10	2 bands	10	congruent	LHL	1
1	6	10	2 bands	16	congruent	LHL	1
1	6	10	4 bands	4	congruent	LHL	1
1	6	10	4 bands	10	congruent	LHL	1
1	6	10	4 bands	16	congruent	LHL	1
1	6	10	8 bands	4	congruent	LHL	1
1	6	10	8 bands	10	congruent	LHL	1
1	6	10	8 bands	16	congruent	LHL	1
1	6	10	16 bands	4	congruent	LHL	0
1	6	10	16 bands	10	congruent	LHL	0
1	6	10	16 bands	16	congruent	LHL	1
1	6	11	pure tone	4	congruent	LHL	0
1	6	11	pure tone	10	congruent	LHL	1
1	6	11	pure tone	16	congruent	LHL	0
1	6	11	full band	4	congruent	LHL	0
1	6	11	full band	10	congruent	LHL	0
1	6	11	full band	16	congruent	LHL	1
1	6	11	2 bands	4	congruent	LHL	1
1	6	11	2 bands	10	congruent	LHL	1
1	6	11	2 bands	16	congruent	LHL	1
1	6	11	4 bands	4	congruent	LHL	1
1	6	11	4 bands	10	congruent	LHL	1
1	6	11	4 bands	16	congruent	LHL	1
1	6	11	8 bands	4	congruent	LHL	1
1	6	11	8 bands	10	congruent	LHL	1
1	6	11	8 bands	16	congruent	LHL	1
1	6	11	16 bands	4	congruent	LHL	0
1	6	11	16 bands	10	congruent	LHL	0
1	6	11	16 bands	16	congruent	LHL	1
1	6	12	pure tone	4	congruent	LHL	0
[truncated: 22,481 more rows]
